# Supplementary material for: Phenyl N-(5-chloro-2-nitro­phenyl)carbamate
Source: Acta Crystallogr Sect E Struct Rep Online. 2012 Jul 25;68(Pt 8):o2547. doi: 10.1107/S1600536812030930 (PMC3414992; doi:10.1107/S1600536812030930)
Supplement: Supplementary file 1 [file e-68-o2547-sup1.cif]

##############################################################################
#                                                                            #
# This CIF contains the data in a paper accepted for publication in          #
# Acta Crystallographica Section E. It conforms to the requirements of       #
# Notes for Authors for Acta Crystallographica Section E, and has been       #
# peer reviewed under the auspices of the IUCr Commission on Journals.       #
#                                                                            #
# Full details of the Crystallographic Information File format               #
# are given in the paper "The Crystallographic Information File (CIF):       #
# a New Standard Archive File for Crystallography" by S. R. Hall, F. H.      #
# Allen and I. D. Brown [Acta Cryst. (1991), A47, 655-685].                  #
#                                                                            #
# The current version of the core CIF dictionary is obtainable from          #
# ftp://ftp.iucr.org/pub/cif_core.dic.                                       #
#                                                                            #
# Software is freely available for graphical display of the structure(s)     #
# in this CIF. For information consult the CIF software page                 #
# http://www.iucr.org/resources/cif/software.                                #
#                                                                            #
# This file may be used for bona fide research purposes within the           #
# scientific community so long as proper attribution is given to the journal # 
# article from which it was obtained.                                        #
#                                                                            #
##############################################################################
data_global
_audit_creation_method     'from SHELXL97 CIF and IUCr SHELXL97-template'
_journal_date_recd_electronic     2012-06-06
_journal_date_accepted     2012-07-06
_journal_name_full     'Acta Crystallographica, Section E'
_journal_year     2012
_journal_volume     68
_journal_issue      8
_journal_page_first     o2547
_journal_page_last     o2547
_journal_paper_category     QO
_journal_paper_doi     10.1107/S1600536812030930
_journal_coeditor_code     JJ2143
_publ_contact_author_name     'Kai Guo'
_publ_contact_author_address
;
College of Life Science and Pharmaceutical Engineering
Nanjing University of Technology
Puzhunan Road No.30 Nanjing
Nanjing 210009
People's Republic of China
;
_publ_contact_author_email     kaiguo@njut.edu.cn
_publ_contact_author_fax     '86 25  58139926'
_publ_contact_author_phone     '86 25  58139926'
_publ_section_title
;
Phenyl <i>N</i>-(5-chloro-2-nitrophenyl)carbamate
;
loop_
    _publ_author_name
    _publ_author_address
    'Bao-Hua Zou'
;
School of Pharmaceutical Sciences
Nanjing University of Technology
Puzhunan Road No. 30 Nanjing
Nanjing 210009
People's Republic of China
;
    'Zheng Fang'
;
School of Pharmaceutical Sciences
Nanjing University of Technology
Puzhunan Road No. 30 Nanjing
Nanjing 210009
People's Republic of China
;
    'Hui Zhong'
;
School of Pharmaceutical Sciences
Nanjing University of Technology
Puzhunan Road No. 30 Nanjing
Nanjing 210009
People's Republic of China
;
    'Guo Kai'
;
College of Life Science and Pharmaceutical Engineering
Nanjing University of Technology
Puzhunan Road No. 5 Nanjing
Nanjing 210009
People's Republic of China
;
    'Ping Wei'
;
College of Life Science and Pharmaceutical Engineering
Nanjing University of Technology
Puzhunan Road No. 5 Nanjing
Nanjing 210009
People's Republic of China
;
data_I
_audit_creation_method     SHELXL97
_chemical_name_systematic
;
Phenyl <i>N</i>-(5-chloro-2-nitrophenyl)carbamate
;
_chemical_name_common     ?
_chemical_formula_moiety     'C13 H9 Cl N2 O4'
_chemical_formula_sum     'C13 H9 Cl N2 O4'
_chemical_formula_iupac     'C13 H9 Cl N2 O4'
_chemical_formula_weight     292.67
_chemical_melting_point     ?
_symmetry_cell_setting     monoclinic
_symmetry_space_group_name_H-M     'P 21/c'
_symmetry_space_group_name_Hall     '-P 2ybc'
loop_
    _symmetry_equiv_pos_as_xyz
    'x, y, z'
    '-x, y+1/2, -z+1/2'
    '-x, -y, -z'
    'x, -y-1/2, z-1/2'
_cell_length_a     8.4760(17)
_cell_length_b     5.9270(12)
_cell_length_c     24.996(5)
_cell_angle_alpha     90.00
_cell_angle_beta     94.77(3)
_cell_angle_gamma     90.00
_cell_volume     1251.4(4)
_cell_formula_units_Z     4
_cell_measurement_reflns_used     25
_cell_measurement_theta_min     9
_cell_measurement_theta_max     13
_cell_measurement_temperature     293(2)
_exptl_crystal_description     block
_exptl_crystal_colour     yellow
_exptl_crystal_size_max     0.30
_exptl_crystal_size_mid     0.20
_exptl_crystal_size_min     0.10
_exptl_crystal_density_diffrn     1.553
_exptl_crystal_density_meas     ?
_exptl_crystal_density_method     'not measured'
_exptl_crystal_F_000     600
_exptl_absorpt_coefficient_mu     0.320
_exptl_absorpt_correction_type     psi-scan
_exptl_absorpt_process_details     '(North <i>et al.</i>, 1968)'
_exptl_absorpt_correction_T_min     0.9100
_exptl_absorpt_correction_T_max     0.9687
_exptl_special_details     ?
_diffrn_ambient_temperature     293(2)
_diffrn_radiation_type     MoK\a
_diffrn_radiation_wavelength     0.71073
_diffrn_radiation_source     'fine-focus sealed tube'
_diffrn_radiation_monochromator     graphite
_diffrn_measurement_device_type     'Enraf--Nonius CAD-4'
_diffrn_measurement_method     \w/2\q
_diffrn_detector_area_resol_mean     ?
_diffrn_reflns_number     2466
_diffrn_reflns_av_R_equivalents     0.0844
_diffrn_reflns_av_sigmaI/netI     0.0449
_diffrn_reflns_theta_min     1.64
_diffrn_reflns_theta_max     25.37
_diffrn_reflns_theta_full     25.37
_diffrn_measured_fraction_theta_max     0.998
_diffrn_measured_fraction_theta_full     0.998
_diffrn_reflns_limit_h_min     0
_diffrn_reflns_limit_h_max     10
_diffrn_reflns_limit_k_min     0
_diffrn_reflns_limit_k_max     7
_diffrn_reflns_limit_l_min     -30
_diffrn_reflns_limit_l_max     30
_diffrn_standards_number     3
_diffrn_standards_interval_count     200
_diffrn_standards_interval_time     2
_diffrn_standards_decay_%     1
_refine_special_details
;
Refinement of <i>F</i>^2^ against ALL reflections. The weighted <i>R</i>-factor
<i>wR</i> and goodness of fit <i>S</i> are based on <i>F</i>^2^, conventional
<i>R</i>-factors <i>R</i> are based on <i>F</i>, with <i>F</i> set to zero for
negative <i>F</i>^2^. The threshold expression of <i>F</i>^2^ >
\s(<i>F</i>^2^) is used only for calculating <i>R</i>-factors(gt) <i>etc</i>.
and is not relevant to the choice of reflections for refinement.
<i>R</i>-factors based on <i>F</i>^2^ are statistically about twice as large
as those based on <i>F</i>, and <i>R</i>-factors based on ALL data will be
even larger.
;
_reflns_number_total     2300
_reflns_number_gt     1593
_reflns_threshold_expression     I>2\s(I)
_refine_ls_structure_factor_coef     Fsqd
_refine_ls_matrix_type     full
_refine_ls_R_factor_all     0.0785
_refine_ls_R_factor_gt     0.0455
_refine_ls_wR_factor_gt     0.1306
_refine_ls_wR_factor_ref     0.1548
_refine_ls_goodness_of_fit_ref     1.002
_refine_ls_restrained_S_all     1.002
_refine_ls_number_reflns     2300
_refine_ls_number_parameters     182
_refine_ls_number_restraints     0
_refine_ls_hydrogen_treatment     constr
_refine_ls_weighting_scheme     calc
_refine_ls_weighting_details
       'calc w = 1/[\s^2^(Fo^2^)+(0.0950P)^2^+0.0000P] where P=(Fo^2^+2Fc^2^)/3'
_atom_sites_solution_hydrogens     geom
_atom_sites_solution_primary     direct
_atom_sites_solution_secondary     difmap
_refine_ls_shift/su_max     0.000
_refine_ls_shift/su_mean     0.000
_refine_diff_density_max     0.217
_refine_diff_density_min     -0.218
_refine_ls_extinction_method     'SHELXL97 (Sheldrick, 2008)'
_refine_ls_extinction_coef     0.022(4)
_refine_ls_extinction_expression
                                  'Fc^*^=kFc[1+0.001xFc^2^\l^3^/sin(2\q)]^-1/4^'
loop_
    _atom_type_symbol
    _atom_type_description
    _atom_type_scat_dispersion_real
    _atom_type_scat_dispersion_imag
    _atom_type_scat_source
    'C' 'C' 0.0033 0.0016
                         'International Tables Vol C Tables 4.2.6.8 and 6.1.1.4'
    'H' 'H' 0.0000 0.0000
                         'International Tables Vol C Tables 4.2.6.8 and 6.1.1.4'
    'N' 'N' 0.0061 0.0033
                         'International Tables Vol C Tables 4.2.6.8 and 6.1.1.4'
    'O' 'O' 0.0106 0.0060
                         'International Tables Vol C Tables 4.2.6.8 and 6.1.1.4'
    'Cl' 'Cl' 0.1484 0.1585
                         'International Tables Vol C Tables 4.2.6.8 and 6.1.1.4'
_computing_data_collection     'CAD-4 EXPRESS (Enraf--Nonius, 1994)'
_computing_cell_refinement     'CAD-4 EXPRESS (Enraf--Nonius, 1994)'
_computing_data_reduction     'XCAD4 (Harms & Wocadlo, 1995)'
_computing_structure_solution     'SHELXS97 (Sheldrick, 2008)'
_computing_structure_refinement     'SHELXL97 (Sheldrick, 2008)'
_computing_molecular_graphics     'SHELXTL-Plus (Sheldrick, 2008)'
_computing_publication_material     'SHELXL97 (Sheldrick, 2008)'
loop_
    _atom_site_type_symbol
    _atom_site_label
    _atom_site_fract_x
    _atom_site_fract_y
    _atom_site_fract_z
    _atom_site_U_iso_or_equiv
    _atom_site_adp_type
    _atom_site_calc_flag
    _atom_site_refinement_flags
    _atom_site_occupancy
    _atom_site_symmetry_multiplicity
    _atom_site_disorder_assembly
    _atom_site_disorder_group
    Cl Cl 0.57503(11) 0.19442(15) -0.05438(3) 0.0609(3) Uani d . 1 1 . .
    O O1 1.0095(3) 0.7195(4) 0.14287(9) 0.0616(7) Uani d . 1 1 . .
    N N1 0.9731(3) 0.7720(4) 0.09605(10) 0.0423(6) Uani d . 1 1 . .
    C C1 0.7096(3) 0.2956(5) 0.04383(11) 0.0414(7) Uani d . 1 1 . .
    H H1A 0.6625 0.1637 0.0548 0.050 Uiso calc R 1 1 . .
    O O2 1.0200(3) 0.9469(4) 0.07710(9) 0.0662(7) Uani d . 1 1 . .
    N N2 0.8211(3) 0.3679(4) 0.13502(9) 0.0459(6) Uani d . 1 1 . .
    H H2A 0.8800 0.4568 0.1552 0.055 Uiso calc R 1 1 . .
    C C2 0.6891(3) 0.3616(5) -0.00907(11) 0.0440(7) Uani d . 1 1 . .
    O O3 0.6855(3) 0.0324(4) 0.14033(8) 0.0499(6) Uani d . 1 1 . .
    C C3 0.7548(4) 0.5578(5) -0.02738(12) 0.0515(8) Uani d . 1 1 . .
    H H3A 0.7379 0.6001 -0.0632 0.062 Uiso calc R 1 1 . .
    O O4 0.7949(3) 0.2174(4) 0.21348(8) 0.0523(6) Uani d . 1 1 . .
    C C4 0.8447(4) 0.6877(5) 0.00832(11) 0.0455(7) Uani d . 1 1 . .
    H H4A 0.8895 0.8203 -0.0033 0.055 Uiso calc R 1 1 . .
    C C5 0.8702(3) 0.6245(5) 0.06190(11) 0.0380(7) Uani d . 1 1 . .
    C C6 0.8009(3) 0.4261(5) 0.08095(11) 0.0370(6) Uani d . 1 1 . .
    C C7 0.7591(3) 0.1870(5) 0.16017(11) 0.0384(7) Uani d . 1 1 . .
    C C8 0.7459(3) 0.0532(5) 0.24940(10) 0.0400(7) Uani d . 1 1 . .
    C C9 0.6295(4) 0.1140(5) 0.28161(12) 0.0458(7) Uani d . 1 1 . .
    H H9A 0.5780 0.2521 0.2771 0.055 Uiso calc R 1 1 . .
    C C10 0.5908(4) -0.0359(6) 0.32108(12) 0.0546(9) Uani d . 1 1 . .
    H H10A 0.5124 0.0013 0.3434 0.066 Uiso calc R 1 1 . .
    C C11 0.6686(4) -0.2403(6) 0.32724(12) 0.0563(9) Uani d . 1 1 . .
    H H11A 0.6420 -0.3405 0.3537 0.068 Uiso calc R 1 1 . .
    C C12 0.7838(4) -0.2955(6) 0.29484(13) 0.0575(9) Uani d . 1 1 . .
    H H12A 0.8357 -0.4334 0.2993 0.069 Uiso calc R 1 1 . .
    C C13 0.8247(4) -0.1489(5) 0.25529(12) 0.0487(8) Uani d . 1 1 . .
    H H13A 0.9037 -0.1863 0.2332 0.058 Uiso calc R 1 1 . .
loop_
    _atom_site_aniso_label
    _atom_site_aniso_U_11
    _atom_site_aniso_U_22
    _atom_site_aniso_U_33
    _atom_site_aniso_U_12
    _atom_site_aniso_U_13
    _atom_site_aniso_U_23
    Cl 0.0763(6) 0.0643(6) 0.0401(5) -0.0168(4) -0.0063(4) -0.0024(4)
    O1 0.0783(17) 0.0571(14) 0.0470(14) -0.0243(12) -0.0099(11) 0.0075(11)
    N1 0.0454(14) 0.0396(14) 0.0428(14) -0.0047(11) 0.0083(11) 0.0038(11)
    C1 0.0463(17) 0.0399(16) 0.0381(15) -0.0066(13) 0.0039(12) 0.0038(13)
    O2 0.0900(18) 0.0517(14) 0.0564(15) -0.0300(13) 0.0034(12) 0.0098(11)
    N2 0.0598(16) 0.0443(14) 0.0329(13) -0.0182(12) -0.0011(11) 0.0030(11)
    C2 0.0477(18) 0.0470(17) 0.0368(16) -0.0028(14) 0.0005(12) 0.0010(13)
    O3 0.0651(14) 0.0470(12) 0.0369(11) -0.0183(11) -0.0002(9) 0.0031(9)
    C3 0.067(2) 0.0513(19) 0.0356(16) -0.0035(16) 0.0020(14) 0.0082(14)
    O4 0.0728(15) 0.0521(13) 0.0311(11) -0.0239(11) -0.0018(10) 0.0077(9)
    C4 0.0550(18) 0.0428(17) 0.0391(16) -0.0037(14) 0.0059(13) 0.0097(13)
    C5 0.0383(15) 0.0365(15) 0.0394(15) -0.0021(12) 0.0050(12) -0.0005(12)
    C6 0.0396(15) 0.0377(15) 0.0338(14) 0.0009(12) 0.0038(11) 0.0032(12)
    C7 0.0391(15) 0.0413(16) 0.0344(15) -0.0010(13) 0.0010(12) 0.0036(13)
    C8 0.0473(17) 0.0441(17) 0.0276(14) -0.0128(14) -0.0021(12) 0.0062(12)
    C9 0.0500(18) 0.0413(16) 0.0452(17) -0.0027(14) -0.0006(13) -0.0022(13)
    C10 0.058(2) 0.067(2) 0.0403(17) -0.0212(18) 0.0119(14) -0.0078(16)
    C11 0.078(2) 0.054(2) 0.0351(16) -0.0228(19) -0.0020(16) 0.0113(15)
    C12 0.071(2) 0.0434(19) 0.055(2) -0.0017(17) -0.0110(17) 0.0074(16)
    C13 0.0496(18) 0.0526(19) 0.0437(17) -0.0007(15) 0.0033(13) -0.0023(14)
_geom_special_details
;
All e.s.d.'s (except the e.s.d. in the dihedral angle between two l.s. planes)
are estimated using the full covariance matrix. The cell e.s.d.'s are taken
into account individually in the estimation of e.s.d.'s in distances, angles
and torsion angles; correlations between e.s.d.'s in cell parameters are only
used when they are defined by crystal symmetry. An approximate (isotropic)
treatment of cell e.s.d.'s is used for estimating e.s.d.'s involving l.s.
planes.
;
loop_
    _geom_bond_atom_site_label_1
    _geom_bond_atom_site_label_2
    _geom_bond_site_symmetry_2
    _geom_bond_distance
    _geom_bond_publ_flag
    Cl C2 . 1.737(3) ?
    O1 N1 . 1.226(3) ?
    N1 O2 . 1.220(3) ?
    N1 C5 . 1.459(4) ?
    C1 C2 . 1.376(4) ?
    C1 C6 . 1.392(4) ?
    C1 H1A . 0.9300 ?
    N2 C7 . 1.369(4) ?
    N2 C6 . 1.391(3) ?
    N2 H2A . 0.8600 ?
    C2 C3 . 1.384(4) ?
    O3 C7 . 1.193(3) ?
    C3 C4 . 1.363(4) ?
    C3 H3A . 0.9300 ?
    O4 C7 . 1.354(3) ?
    O4 C8 . 1.410(3) ?
    C4 C5 . 1.390(4) ?
    C4 H4A . 0.9300 ?
    C5 C6 . 1.415(4) ?
    C8 C9 . 1.372(4) ?
    C8 C13 . 1.374(4) ?
    C9 C10 . 1.387(4) ?
    C9 H9A . 0.9300 ?
    C10 C11 . 1.382(5) ?
    C10 H10A . 0.9300 ?
    C11 C12 . 1.360(5) ?
    C11 H11A . 0.9300 ?
    C12 C13 . 1.382(4) ?
    C12 H12A . 0.9300 ?
    C13 H13A . 0.9300 ?
loop_
    _geom_angle_atom_site_label_1
    _geom_angle_atom_site_label_2
    _geom_angle_atom_site_label_3
    _geom_angle_site_symmetry_1
    _geom_angle_site_symmetry_3
    _geom_angle
    _geom_angle_publ_flag
    O2 N1 O1 . . 121.5(3) ?
    O2 N1 C5 . . 118.7(2) ?
    O1 N1 C5 . . 119.8(2) ?
    C2 C1 C6 . . 120.1(3) ?
    C2 C1 H1A . . 119.9 ?
    C6 C1 H1A . . 119.9 ?
    C7 N2 C6 . . 128.3(2) ?
    C7 N2 H2A . . 115.9 ?
    C6 N2 H2A . . 115.9 ?
    C1 C2 C3 . . 122.3(3) ?
    C1 C2 Cl . . 118.9(2) ?
    C3 C2 Cl . . 118.8(2) ?
    C4 C3 C2 . . 118.5(3) ?
    C4 C3 H3A . . 120.8 ?
    C2 C3 H3A . . 120.8 ?
    C7 O4 C8 . . 118.8(2) ?
    C3 C4 C5 . . 120.8(3) ?
    C3 C4 H4A . . 119.6 ?
    C5 C4 H4A . . 119.6 ?
    C4 C5 C6 . . 120.8(3) ?
    C4 C5 N1 . . 116.1(2) ?
    C6 C5 N1 . . 123.1(2) ?
    N2 C6 C1 . . 121.8(2) ?
    N2 C6 C5 . . 120.8(2) ?
    C1 C6 C5 . . 117.4(2) ?
    O3 C7 O4 . . 125.3(3) ?
    O3 C7 N2 . . 128.2(3) ?
    O4 C7 N2 . . 106.6(2) ?
    C9 C8 C13 . . 122.2(3) ?
    C9 C8 O4 . . 117.2(3) ?
    C13 C8 O4 . . 120.3(3) ?
    C8 C9 C10 . . 118.2(3) ?
    C8 C9 H9A . . 120.9 ?
    C10 C9 H9A . . 120.9 ?
    C11 C10 C9 . . 120.2(3) ?
    C11 C10 H10A . . 119.9 ?
    C9 C10 H10A . . 119.9 ?
    C12 C11 C10 . . 120.3(3) ?
    C12 C11 H11A . . 119.9 ?
    C10 C11 H11A . . 119.9 ?
    C11 C12 C13 . . 120.7(3) ?
    C11 C12 H12A . . 119.7 ?
    C13 C12 H12A . . 119.7 ?
    C8 C13 C12 . . 118.5(3) ?
    C8 C13 H13A . . 120.8 ?
    C12 C13 H13A . . 120.8 ?
loop_
    _geom_torsion_atom_site_label_1
    _geom_torsion_atom_site_label_2
    _geom_torsion_atom_site_label_3
    _geom_torsion_atom_site_label_4
    _geom_torsion_site_symmetry_1
    _geom_torsion_site_symmetry_2
    _geom_torsion_site_symmetry_3
    _geom_torsion_site_symmetry_4
    _geom_torsion
    _geom_torsion_publ_flag
    C6 C1 C2 C3 . . . . -0.9(5) ?
    C6 C1 C2 Cl . . . . 179.8(2) ?
    C1 C2 C3 C4 . . . . 1.0(5) ?
    Cl C2 C3 C4 . . . . -179.7(2) ?
    C2 C3 C4 C5 . . . . 0.1(5) ?
    C3 C4 C5 C6 . . . . -1.3(5) ?
    C3 C4 C5 N1 . . . . 177.8(3) ?
    O2 N1 C5 C4 . . . . 5.3(4) ?
    O1 N1 C5 C4 . . . . -175.2(3) ?
    O2 N1 C5 C6 . . . . -175.6(3) ?
    O1 N1 C5 C6 . . . . 3.9(4) ?
    C7 N2 C6 C1 . . . . -0.6(5) ?
    C7 N2 C6 C5 . . . . 178.0(3) ?
    C2 C1 C6 N2 . . . . 178.4(3) ?
    C2 C1 C6 C5 . . . . -0.2(4) ?
    C4 C5 C6 N2 . . . . -177.3(3) ?
    N1 C5 C6 N2 . . . . 3.7(4) ?
    C4 C5 C6 C1 . . . . 1.3(4) ?
    N1 C5 C6 C1 . . . . -177.7(3) ?
    C8 O4 C7 O3 . . . . 1.5(4) ?
    C8 O4 C7 N2 . . . . -179.5(2) ?
    C6 N2 C7 O3 . . . . 6.6(5) ?
    C6 N2 C7 O4 . . . . -172.3(3) ?
    C7 O4 C8 C9 . . . . -111.0(3) ?
    C7 O4 C8 C13 . . . . 75.8(3) ?
    C13 C8 C9 C10 . . . . -0.4(4) ?
    O4 C8 C9 C10 . . . . -173.4(2) ?
    C8 C9 C10 C11 . . . . 0.0(4) ?
    C9 C10 C11 C12 . . . . 0.3(5) ?
    C10 C11 C12 C13 . . . . -0.1(5) ?
    C9 C8 C13 C12 . . . . 0.5(4) ?
    O4 C8 C13 C12 . . . . 173.3(3) ?
    C11 C12 C13 C8 . . . . -0.2(5) ?
loop_
    _geom_hbond_atom_site_label_D
    _geom_hbond_atom_site_label_H
    _geom_hbond_atom_site_label_A
    _geom_hbond_site_symmetry_A
    _geom_hbond_distance_DH
    _geom_hbond_distance_HA
    _geom_hbond_distance_DA
    _geom_hbond_angle_DHA
    _geom_hbond_publ_flag
    C4 H4A O2 3_775 0.93 2.48 3.312(4) 150 yes
    C13 H13A O1 1_545 0.93 2.56 3.419(4) 154 yes
_iucr_refine_instructions_details
;
TITL    X in P2(1)/c
CELL 0.71073   8.4760   5.9270  24.9960  90.000  94.770  90.000
ZERR    4.00   0.0017   0.0012   0.0050   0.000   0.030   0.000
LATT  1
SYMM -X, 0.50000+Y, 0.50000-Z
SFAC    C   H   N   O   CL
UNIT    52  36   8  16   4
ACTA
L.S.    40
BOND    $H
CONF
SIZE .3 .2 .1
FMAP    2
PLAN    10
WGHT    0.095000
EXTI    0.022343
FVAR       0.37953
CL    5    0.575029    0.194420   -0.054376    11.00000    0.07627    0.06433 =
         0.04013   -0.00245   -0.00626   -0.01684
O1    4    1.009492    0.719493    0.142870    11.00000    0.07825    0.05711 =
         0.04700    0.00755   -0.00991   -0.02434
N1    3    0.973064    0.772035    0.096049    11.00000    0.04540    0.03960 =
         0.04282    0.00377    0.00832   -0.00472
C1    1    0.709648    0.295613    0.043826    11.00000    0.04629    0.03986 =
         0.03810    0.00383    0.00389   -0.00660
AFIX  43
H1A   2    0.662468    0.163672    0.054797    11.00000   -1.20000
AFIX   0
O2    4    1.019965    0.946917    0.077096    11.00000    0.08997    0.05170 =
         0.05640    0.00984    0.00339   -0.02999
N2    3    0.821089    0.367879    0.135017    11.00000    0.05981    0.04426 =
         0.03290    0.00304   -0.00109   -0.01818
AFIX  43
H2A   2    0.879968    0.456807    0.155203    11.00000   -1.20000
AFIX   0
C2    1    0.689135    0.361566   -0.009067    11.00000    0.04772    0.04703 =
         0.03683    0.00095    0.00051   -0.00281
O3    4    0.685511    0.032408    0.140334    11.00000    0.06506    0.04699 =
         0.03690    0.00308   -0.00016   -0.01831
C3    1    0.754753    0.557807   -0.027383    11.00000    0.06708    0.05130 =
         0.03560    0.00821    0.00198   -0.00352
AFIX  43
H3A   2    0.737880    0.600092   -0.063232    11.00000   -1.20000
AFIX   0
O4    4    0.794851    0.217358    0.213475    11.00000    0.07277    0.05213 =
         0.03113    0.00769   -0.00176   -0.02387
C4    1    0.844686    0.687713    0.008322    11.00000    0.05502    0.04277 =
         0.03909    0.00972    0.00594   -0.00366
AFIX  43
H4A   2    0.889545    0.820296   -0.003303    11.00000   -1.20000
AFIX   0
C5    1    0.870209    0.624543    0.061897    11.00000    0.03829    0.03651 =
         0.03936   -0.00047    0.00499   -0.00207
C6    1    0.800917    0.426069    0.080950    11.00000    0.03955    0.03773 =
         0.03379    0.00318    0.00376    0.00094
C7    1    0.759115    0.187032    0.160170    11.00000    0.03908    0.04134 =
         0.03439    0.00358    0.00102   -0.00097
C8    1    0.745889    0.053246    0.249402    11.00000    0.04733    0.04411 =
         0.02762    0.00623   -0.00205   -0.01278
C9    1    0.629529    0.114047    0.281613    11.00000    0.05001    0.04129 =
         0.04522   -0.00223   -0.00064   -0.00268
AFIX  43
H9A   2    0.577976    0.252093    0.277104    11.00000   -1.20000
AFIX   0
C10   1    0.590847   -0.035879    0.321078    11.00000    0.05765    0.06724 =
         0.04026   -0.00778    0.01192   -0.02122
AFIX  43
H10A  2    0.512403    0.001278    0.343442    11.00000   -1.20000
AFIX   0
C11   1    0.668591   -0.240293    0.327237    11.00000    0.07805    0.05449 =
         0.03510    0.01129   -0.00196   -0.02275
AFIX  43
H11A  2    0.641979   -0.340543    0.353660    11.00000   -1.20000
AFIX   0
C12   1    0.783837   -0.295534    0.294838    11.00000    0.07098    0.04343 =
         0.05543    0.00744   -0.01098   -0.00167
AFIX  43
H12A  2    0.835671   -0.433372    0.299342    11.00000   -1.20000
AFIX   0
C13   1    0.824713   -0.148938    0.255289    11.00000    0.04955    0.05263 =
         0.04373   -0.00229    0.00335   -0.00066
AFIX  43
H13A  2    0.903741   -0.186256    0.233170    11.00000   -1.20000
HKLF      4
REM     X in P2(1)/c
REM R1 =  0.0455 for   1593 Fo > 4sig(Fo)  and  0.0785 for all   2300 data
REM    182 parameters refined using      0 restraints
END
WGHT      0.0524      0.2943
REM Highest difference peak  0.217,  deepest hole -0.218,  1-sigma level  0.049
Q1    1   0.7727  0.4183 -0.0208  11.00000  0.05    0.22
Q2    1   1.0597  0.7908  0.1630  11.00000  0.05    0.21
Q3    1   0.7988  0.3273  0.0577  11.00000  0.05    0.20
Q4    1   0.6565  0.2980 -0.0322  11.00000  0.05    0.16
Q5    1   0.6567  0.2123  0.0598  11.00000  0.05    0.16
Q6    1   0.9502  0.7771  0.1311  11.00000  0.05    0.15
Q7    1   0.5596 -0.3231  0.3639  11.00000  0.05    0.15
Q8    1   0.7244  0.7887 -0.0762  11.00000  0.05    0.15
Q9    1   1.0334  0.6461  0.1702  11.00000  0.05    0.15
Q10   1   0.7596 -0.0879  0.2384  11.00000  0.05    0.15
;
