# Supplementary material for: Phenyl N-(5-chloro-2-nitro­phenyl)carbamate
Source: Acta Crystallogr Sect E Struct Rep Online. 2012 Jul 25;68(Pt 8):o2547. doi: 10.1107/S1600536812030930 (PMC3414992; doi:10.1107/S1600536812030930)
Supplement: Supplementary file 2 [file e-68-o2547-Isup2.hkl]

# 
# h,k,l, Fc-squared, Fo-squared, sigma(Fo-squared) and status flag 
# 
data_I
_shelx_title '    X in P2(1)/c' 
_shelx_refln_list_code          4 
_shelx_F_calc_maximum      183.42 
_exptl_crystal_F_000       600.00 
_reflns_d_resolution_high  0.8293 
 
loop_ 
 _symmetry_equiv_pos_as_xyz 
 'x, y, z' 
 '-x, y+1/2, -z+1/2' 
 '-x, -y, -z' 
 'x, -y-1/2, z-1/2' 
 
_cell_length_a     8.4760 
_cell_length_b     5.9270 
_cell_length_c    24.9960 
_cell_angle_alpha  90.000 
_cell_angle_beta   94.770 
_cell_angle_gamma  90.000 
 
_shelx_F_squared_multiplier     1.000 
 
loop_ 
 _refln_index_h 
 _refln_index_k 
 _refln_index_l 
 _refln_F_squared_calc 
 _refln_F_squared_meas 
 _refln_F_squared_sigma 
 _refln_observed_status 
   1   0   0      769.43      960.88      8.78 o 
   2   0   0     7497.80     7436.03    141.29 o 
   3   0   0      353.25      443.68     12.01 o 
   4   0   0      763.21      695.43     15.27 o 
   5   0   0     2947.37     3164.07     33.27 o 
   6   0   0       82.31       92.05     14.45 o 
   7   0   0      387.81      369.52     17.54 o 
   8   0   0       36.85       45.41     11.39 o 
   9   0   0       18.59       22.77      8.68 o 
  10   0   0        5.00        1.53      7.50 o 
   1   1   0     3215.79     3439.05     19.88 o 
   2   1   0     5206.75     4863.12    122.83 o 
   3   1   0        6.48        5.42      2.57 o 
   4   1   0      556.02      499.17     12.92 o 
   5   1   0      822.95      782.42     17.77 o 
   6   1   0        0.13        6.39      3.33 o 
   7   1   0        4.29        1.94      5.21 o 
   8   1   0        0.05       -6.53      6.53 o 
   9   1   0       94.47       95.93     11.25 o 
  10   1   0        0.01       -0.76      7.71 o 
   0   2   0     6153.50     5402.32     32.19 o 
   1   2   0      123.04      114.29      5.50 o 
   2   2   0      173.88      155.05      7.17 o 
   3   2   0       72.84       80.67      5.63 o 
   4   2   0       27.81       18.12      4.93 o 
   5   2   0      391.40      380.67     13.23 o 
   6   2   0        6.49        3.47      5.28 o 
   7   2   0       66.67       83.90      8.47 o 
   8   2   0       24.06       26.38      8.61 o 
   9   2   0        7.93        6.94      7.91 o 
   1   3   0      184.58      193.53      8.56 o 
   2   3   0        7.59       12.91      2.64 o 
   3   3   0       29.00       41.11      5.28 o 
   4   3   0      625.43      646.30     17.17 o 
   5   3   0      148.59      161.31     10.15 o 
   6   3   0      235.33      237.81     13.63 o 
   7   3   0      184.22      166.88     12.65 o 
   8   3   0        2.56       -0.62      6.39 o 
   9   3   0        1.24        4.51      7.36 o 
   0   4   0      229.29      191.01      9.46 o 
   1   4   0        0.74        0.76      3.05 o 
   2   4   0      195.01      194.35     10.15 o 
   3   4   0      375.86      380.84     14.48 o 
   4   4   0      705.18      721.25     20.30 o 
   5   4   0       14.23        4.65      6.67 o 
   6   4   0       12.89        5.83      6.94 o 
   7   4   0       18.66       22.22      7.64 o 
   8   4   0        0.36        5.14      7.01 o 
   1   5   0        2.18       -0.49      4.23 o 
   2   5   0      170.25      151.87     10.70 o 
   3   5   0       33.75       36.04      7.01 o 
   4   5   0       10.49       15.97      5.35 o 
   5   5   0        0.00       -7.43      9.23 o 
   6   5   0       15.06       11.59      7.22 o 
   7   5   0        2.69       10.55      6.73 o 
   0   6   0        0.01        4.23      5.55 o 
   1   6   0       31.01       40.34      7.78 o 
   2   6   0        3.11        6.25      7.01 o 
   3   6   0       40.11       34.79      8.47 o 
   4   6   0       52.60       50.76      9.79 o 
   5   6   0        1.93       -7.22      7.22 o 
   1   7   0       11.27        2.29      7.98 o 
   2   7   0       10.01       -3.12      8.75 o 
 -10   1   1        0.00        0.76      7.78 o 
  -9   1   1        1.66       13.82      7.64 o 
  -8   1   1        6.50       10.69      6.32 o 
  -7   1   1       53.85       45.35      6.81 o 
  -6   1   1        7.85        1.60      4.30 o 
  -5   1   1        0.02       -1.60      3.33 o 
  -4   1   1       28.05       23.68      4.51 o 
  -3   1   1     2283.48     2435.75     22.58 o 
  -2   1   1     9465.89     9344.43    175.80 o 
  -1   1   1     2885.39     3046.72     18.59 o 
   0   1   1     1020.53      911.87     10.83 o 
   1   1   1     1606.35     1735.11     14.47 o 
   2   1   1       67.18       57.97      3.96 o 
   3   1   1      851.30      976.68     14.40 o 
   4   1   1      369.71      372.55     10.81 o 
   5   1   1       43.55       35.63      4.79 o 
   6   1   1        2.91       -1.60      4.10 o 
   7   1   1        4.39       12.01      5.90 o 
   8   1   1        0.15       -2.29      5.97 o 
   9   1   1       16.67       17.91      8.40 o 
  10   1   1        3.45       15.41      6.87 o 
  -9   2   1       88.91       83.14     10.49 o 
  -8   2   1      191.94      179.67     13.14 o 
  -7   2   1      305.43      303.65     15.37 o 
  -6   2   1       85.92       92.88      8.27 o 
  -5   2   1        4.93       -4.03      4.72 o 
  -4   2   1       89.69       82.97      6.60 o 
  -3   2   1     2273.24     2449.39     25.44 o 
  -2   2   1      634.08      619.91     11.84 o 
  -1   2   1        8.55        7.64      2.57 o 
   0   2   1       34.43       57.84     24.38 o 
   1   2   1      383.92      375.13      9.50 o 
   2   2   1      136.35      142.52      6.54 o 
   3   2   1      110.31      114.49      6.33 o 
   4   2   1      489.80      496.89     13.74 o 
   5   2   1      261.80      253.68     11.13 o 
   6   2   1        1.56        7.01      4.79 o 
   7   2   1       49.11       53.33      7.92 o 
   8   2   1       34.60       35.62      8.05 o 
   9   2   1        3.40       25.13      6.60 o 
  -9   3   1        2.33       -2.22      8.12 o 
  -8   3   1        2.21       -5.28      6.73 o 
  -7   3   1       66.46       59.45      9.65 o 
  -6   3   1     1277.25     1312.43     28.50 o 
  -5   3   1      496.50      483.19     16.58 o 
  -4   3   1        1.63        2.99      3.33 o 
  -3   3   1       89.20       75.94      6.46 o 
  -2   3   1        0.13        1.18      3.05 o 
  -1   3   1      639.03      601.52     14.12 o 
   0   3   1       58.32       68.51      4.48 o 
   1   3   1     1621.24     1590.07     21.20 o 
   2   3   1     1219.68     1303.19     20.03 o 
   3   3   1      194.14      203.50      9.53 o 
   4   3   1       11.82       14.37      3.75 o 
   5   3   1      236.41      262.47     12.45 o 
   6   3   1      176.57      184.89     12.16 o 
   7   3   1        2.62       -1.74      6.04 o 
   8   3   1        8.86       14.51      6.39 o 
   9   3   1       43.87       38.47     10.55 o 
  -8   4   1        0.75       -8.19      8.19 o 
  -7   4   1       78.99       82.72      9.86 o 
  -6   4   1        0.22        4.65      4.79 o 
  -5   4   1       84.68       87.66      9.31 o 
  -4   4   1      383.79      395.90     15.18 o 
  -3   4   1       34.65       37.01      6.18 o 
  -2   4   1       37.01       31.94      4.72 o 
  -1   4   1      322.61      311.10     11.90 o 
   0   4   1       21.67       15.93      3.47 o 
   1   4   1      183.27      173.76      9.04 o 
   2   4   1        1.52        5.83      4.03 o 
   3   4   1      413.04      424.20     15.25 o 
   4   4   1     1648.01     1659.18     30.41 o 
   5   4   1      188.13      204.22     12.30 o 
   6   4   1        0.41        5.83      5.62 o 
   7   4   1        5.05       -1.32      7.29 o 
   8   4   1        9.08        3.68      8.26 o 
  -7   5   1       10.47       10.55      7.91 o 
  -6   5   1       81.47       78.28     10.56 o 
  -5   5   1       29.89       39.02      7.64 o 
  -4   5   1        0.14       -2.85      5.76 o 
  -3   5   1        0.21       -1.04      5.48 o 
  -2   5   1      114.99      116.72      9.03 o 
  -1   5   1      202.73      204.19     11.89 o 
   0   5   1      396.42      392.98     14.41 o 
   1   5   1        8.38        5.83      4.86 o 
   2   5   1      129.79      129.59     10.35 o 
   3   5   1       85.68       83.98      9.03 o 
   4   5   1        0.47       -5.14      6.18 o 
   5   5   1      105.27       94.13     11.11 o 
   6   5   1        5.70        5.48      7.15 o 
   7   5   1       18.92       11.32      8.61 o 
  -5   6   1        7.45        8.19      6.80 o 
  -4   6   1        1.70       -0.69      6.73 o 
  -3   6   1       19.15       20.34      7.57 o 
  -2   6   1      474.78      503.12     19.98 o 
  -1   6   1      188.33      202.60     13.48 o 
   0   6   1       26.22       20.95      5.77 o 
   1   6   1        2.39        3.68      6.39 o 
   2   6   1       20.41       25.20      7.85 o 
   3   6   1       75.44       76.95      9.72 o 
   4   6   1      217.92      273.44     16.82 o 
   5   6   1        0.05        2.99      7.01 o 
  -2   7   1       17.69       38.67      8.54 o 
  -1   7   1        0.52       -0.76      6.39 o 
   0   7   1       16.31       17.92      5.60 o 
   1   7   1        0.06       -8.40      8.40 o 
 -10   0   2        3.31       -5.97      7.91 o 
  -9   0   2        0.04        3.89      6.32 o 
  -8   0   2       14.79       15.97      6.18 o 
  -7   0   2      241.77      253.56     12.45 o 
  -6   0   2        1.38        0.00      4.30 o 
  -5   0   2        2.75        9.37      3.96 o 
  -4   0   2      238.36      229.83      8.49 o 
  -3   0   2     6380.30     6379.38    156.48 o 
  -2   0   2     1028.63     1107.76     12.29 o 
  -1   0   2     2276.69     2173.48     61.95 o 
   0   0   2      459.19      502.48      6.52 o 
   1   0   2     2457.94     2264.52     60.66 o 
   2   0   2    18184.57    17372.83    228.93 o 
   3   0   2     2114.75     2248.75     20.99 o 
   4   0   2       43.31       40.77      4.31 o 
   5   0   2     1120.20     1243.94     20.49 o 
   6   0   2       25.33       21.25      5.69 o 
   7   0   2     1220.90     1202.01     26.61 o 
   8   0   2       84.63       85.99      9.38 o 
   9   0   2       14.01       20.41      6.87 o 
  10   0   2        0.98        3.05      7.15 o 
 -10   1   2        2.95        8.40      8.89 o 
  -9   1   2      205.91      215.40     15.43 o 
  -8   1   2        1.26        3.40      5.55 o 
  -7   1   2       94.31       85.38      8.41 o 
  -6   1   2       70.38       72.87      6.95 o 
  -5   1   2       17.99       16.94      5.07 o 
  -4   1   2        3.30        0.56      3.05 o 
  -3   1   2      281.46      306.63      8.92 o 
  -2   1   2    33642.78    33542.68    365.37 o 
  -1   1   2      167.93      180.03      5.16 o 
   0   1   2        1.81        5.23      1.27 o 
   1   1   2     1690.57     1822.17     14.83 o 
   2   1   2     4021.89     4157.12     26.56 o 
   3   1   2     2624.72     2680.79     24.24 o 
   4   1   2        0.53        5.07      2.64 o 
   5   1   2      486.88      443.38     13.81 o 
   6   1   2      156.11      157.16      9.59 o 
   7   1   2      684.68      625.47     19.81 o 
   8   1   2       42.28       26.94      7.78 o 
   9   1   2      117.14      113.86     10.91 o 
  10   1   2        0.31       -1.53      8.19 o 
  -9   2   2      119.94      100.38     13.06 o 
  -8   2   2       72.93       86.68     10.90 o 
  -7   2   2      509.23      516.18     19.02 o 
  -6   2   2      346.62      351.29     14.06 o 
  -5   2   2      453.54      461.23     14.71 o 
  -4   2   2      375.97      394.89     12.68 o 
  -3   2   2      180.35      167.52      7.93 o 
  -2   2   2       16.80       24.03      3.89 o 
  -1   2   2      840.46      822.08     12.59 o 
   0   2   2       63.30       56.56      2.87 o 
   1   2   2     3006.94     3120.53     24.89 o 
   2   2   2     3046.46     3118.62     26.65 o 
   3   2   2        0.42        0.56      2.85 o 
   4   2   2      258.00      266.91     10.44 o 
   5   2   2        1.68        3.40      3.96 o 
   6   2   2        0.09        2.22      4.17 o 
   7   2   2      138.42      132.10     11.05 o 
   8   2   2        5.57        1.81      6.25 o 
   9   2   2        9.70        8.47      6.67 o 
  -9   3   2        8.80       -1.53      7.71 o 
  -8   3   2       19.47       30.13      7.50 o 
  -7   3   2      167.79      151.99     12.93 o 
  -6   3   2      234.50      243.16     13.42 o 
  -5   3   2       96.06      107.06      8.48 o 
  -4   3   2        7.21        2.99      4.44 o 
  -3   3   2        1.10        2.64      3.33 o 
  -2   3   2     1494.21     1464.85     21.14 o 
  -1   3   2      126.65      129.10      7.23 o 
   0   3   2      642.00      574.44      9.76 o 
   1   3   2      299.20      304.58     10.87 o 
   2   3   2       57.02       57.59      5.63 o 
   3   3   2        0.30        4.37      3.47 o 
   4   3   2       90.27       84.34      6.67 o 
   5   3   2      395.79      400.09     14.97 o 
   6   3   2       56.11       58.06      7.22 o 
   7   3   2       20.83       22.64      6.87 o 
   8   3   2       38.75       32.57      9.37 o 
   9   3   2       21.41        6.04      9.72 o 
  -8   4   2        4.59       16.87      7.98 o 
  -7   4   2        0.43        5.83      7.01 o 
  -6   4   2        3.18        9.23      5.21 o 
  -5   4   2        0.03        7.22      5.69 o 
  -4   4   2      252.86      266.51     12.94 o 
  -3   4   2        8.64       12.64      5.28 o 
  -2   4   2      355.02      356.48     13.37 o 
  -1   4   2        7.32        7.43      4.03 o 
   0   4   2       85.71       87.72      5.04 o 
   1   4   2       26.74       26.60      4.93 o 
   2   4   2       24.72       29.16      4.79 o 
   3   4   2       11.88       14.93      5.28 o 
   4   4   2      212.99      215.19     12.65 o 
   5   4   2       95.32      108.79      9.73 o 
   6   4   2       28.70       26.94      7.43 o 
   7   4   2        0.09       -5.69      5.69 o 
   8   4   2        7.58       13.40      7.50 o 
  -7   5   2        3.74       11.25      7.22 o 
  -6   5   2       25.57       23.82      9.23 o 
  -5   5   2      122.50      127.76     11.88 o 
  -4   5   2      132.10      125.41     10.91 o 
  -3   5   2       82.69       62.10      9.24 o 
  -2   5   2      143.87      152.67     10.56 o 
  -1   5   2      592.18      604.58     19.24 o 
   0   5   2       10.07        5.59      4.79 o 
   1   5   2       61.16       64.73      7.15 o 
   2   5   2      314.97      309.52     14.68 o 
   3   5   2      111.50      115.54     10.49 o 
   4   5   2       92.21      106.42      9.86 o 
   5   5   2        0.36        2.50      5.90 o 
   6   5   2       10.77       12.36      6.94 o 
   7   5   2       15.77        9.10      8.75 o 
  -5   6   2        0.06        6.66      7.43 o 
  -4   6   2       90.86       94.53     10.97 o 
  -3   6   2       67.46       77.51      9.58 o 
  -2   6   2        0.00       12.57      5.42 o 
  -1   6   2       60.53       51.53      9.38 o 
   0   6   2       12.24        7.32      5.17 o 
   1   6   2       18.54       15.97      6.94 o 
   2   6   2        0.40        3.82      5.76 o 
   3   6   2        1.81       12.57      5.90 o 
   4   6   2        0.30       -6.25      6.25 o 
   5   6   2       11.06        1.53      7.64 o 
  -2   7   2       45.76       44.16      8.82 o 
  -1   7   2        2.28       11.39      6.60 o 
   0   7   2       13.15       14.35      5.05 o 
   1   7   2        0.95       -6.87      8.47 o 
 -10   1   3        0.01       12.98      6.94 o 
  -9   1   3       13.25       23.68      7.71 o 
  -8   1   3       24.04       28.19      6.04 o 
  -7   1   3        1.81        2.36      5.07 o 
  -6   1   3        6.42        5.21      4.51 o 
  -5   1   3      569.24      607.06     15.49 o 
  -4   1   3     2133.09     2168.44     24.52 o 
  -3   1   3       31.73       32.02      3.96 o 
  -2   1   3     6692.22     6694.09    148.72 o 
  -1   1   3     1966.83     1957.97     15.77 o 
   0   1   3      502.17      507.68      7.53 o 
   1   1   3     5144.00     4721.31    109.89 o 
   2   1   3     1744.94     1804.37     17.67 o 
   3   1   3      843.17      879.17     14.04 o 
   4   1   3      115.63      138.88      7.23 o 
   5   1   3      572.46      594.71     15.84 o 
   6   1   3      183.16      187.02     10.64 o 
   7   1   3        0.85        1.94      5.48 o 
   8   1   3       15.24        5.21      7.29 o 
   9   1   3        7.29       19.58      7.01 o 
  -9   2   3       26.27       25.62      8.33 o 
  -8   2   3       64.37       65.21      9.51 o 
  -7   2   3        1.40        7.22      4.93 o 
  -6   2   3      262.61      261.55     12.52 o 
  -5   2   3      633.95      596.07     17.03 o 
  -4   2   3     1620.72     1677.12     23.41 o 
  -3   2   3      188.75      166.08      7.86 o 
  -2   2   3      804.94      897.30     14.25 o 
  -1   2   3      746.68      675.69     11.72 o 
   0   2   3     4050.59     3706.42    165.65 o 
   1   2   3       31.26       30.35      3.13 o 
   2   2   3      364.60      342.57      9.84 o 
   3   2   3      847.78      952.54     16.19 o 
   4   2   3       68.95       69.89      6.25 o 
   5   2   3      527.07      556.43     15.90 o 
   6   2   3       31.98       40.07      6.11 o 
   7   2   3       11.23       15.83      5.76 o 
   8   2   3        1.29       -3.05      6.60 o 
   9   2   3        4.11        9.93      7.43 o 
  -9   3   3       28.23       49.37     10.83 o 
  -8   3   3        9.99       18.33      6.94 o 
  -7   3   3        2.48        1.18      7.43 o 
  -6   3   3       47.11       58.75      8.75 o 
  -5   3   3       28.71       28.61      5.97 o 
  -4   3   3      599.78      608.54     17.02 o 
  -3   3   3      829.75      796.31     17.91 o 
  -2   3   3      113.72      143.25      7.51 o 
  -1   3   3      554.95      572.96     13.97 o 
   0   3   3       16.78       19.64      3.00 o 
   1   3   3     1665.69     1718.58     22.61 o 
   2   3   3      743.54      730.02     16.23 o 
   3   3   3       27.11       10.56      7.85 o 
   4   3   3      179.07      197.87      9.80 o 
   5   3   3      203.99      195.45     11.68 o 
   6   3   3       67.47       59.66      8.33 o 
   7   3   3        0.69        8.75      5.48 o 
   8   3   3       51.07       44.93      8.89 o 
   9   3   3       22.68       22.91      8.19 o 
  -8   4   3      131.26      127.69     12.71 o 
  -7   4   3        1.56        9.79      6.11 o 
  -6   4   3       23.07        9.86      7.50 o 
  -5   4   3       16.84       14.51      6.04 o 
  -4   4   3       12.02        4.17      5.55 o 
  -3   4   3      561.62      572.48     17.29 o 
  -2   4   3      166.35      162.11      9.11 o 
  -1   4   3      601.14      504.95     15.28 o 
   0   4   3       18.19       12.81      2.87 o 
   1   4   3      590.21      568.66     16.60 o 
   2   4   3        0.64        2.01      4.03 o 
   3   4   3      417.34      405.67     14.69 o 
   4   4   3      326.09      291.62     14.61 o 
   5   4   3       11.88       12.15      5.90 o 
   6   4   3       39.43       43.75      7.85 o 
   7   4   3      104.47      123.79     12.43 o 
   8   4   3        1.01        2.99      6.80 o 
  -7   5   3        5.27        6.04      7.71 o 
  -6   5   3       98.16       90.02     12.64 o 
  -5   5   3       14.69       24.23      7.22 o 
  -4   5   3      172.05      175.13     12.44 o 
  -3   5   3       82.03       77.80      9.45 o 
  -2   5   3       73.33       76.75      8.13 o 
  -1   5   3       76.54       74.67      7.71 o 
   0   5   3       57.86       54.35      5.03 o 
   1   5   3       17.18       14.23      5.83 o 
   2   5   3     1039.83     1092.77     26.70 o 
   3   5   3        0.66       -4.86      5.69 o 
   4   5   3       17.62       21.45      6.39 o 
   5   5   3       11.27       15.76      6.39 o 
   6   5   3       24.19       25.69      8.19 o 
   7   5   3       33.06       26.80      9.72 o 
  -5   6   3        1.13       14.16      6.60 o 
  -4   6   3       66.71       58.55     10.07 o 
  -3   6   3       42.64       35.55      8.96 o 
  -2   6   3        7.23        0.62      6.25 o 
  -1   6   3       73.08       81.96      9.58 o 
   0   6   3      363.00      376.75     20.42 o 
   1   6   3        1.39       -6.25      6.25 o 
   2   6   3        1.52       -3.19      7.15 o 
   3   6   3        3.20        9.30      5.48 o 
   4   6   3       27.53       22.57      9.17 o 
   5   6   3       66.36       70.21     11.60 o 
  -1   7   3        0.11       -3.82      7.50 o 
   0   7   3        6.47        8.80      5.53 o 
   1   7   3       17.59       21.38      8.89 o 
 -10   0   4        0.41       -5.28      7.78 o 
  -9   0   4       68.03       59.73      9.45 o 
  -8   0   4        1.16        0.00      4.51 o 
  -7   0   4       12.54        9.37      5.21 o 
  -6   0   4      416.91      424.51     14.70 o 
  -5   0   4      668.54      674.94     16.00 o 
  -4   0   4     1993.64     1902.40     22.52 o 
  -3   0   4     2518.81     2654.37     23.26 o 
  -2   0   4     8455.49     8202.80    159.73 o 
  -1   0   4     3947.15     3635.67     86.43 o 
   0   0   4      604.49      656.92      5.54 o 
   1   0   4     1020.50     1029.53     11.06 o 
   2   0   4     2905.62     2922.78     21.73 o 
   3   0   4     2584.45     2572.55     23.66 o 
   4   0   4       47.80       44.25      4.58 o 
   5   0   4     1599.86     1704.66     24.44 o 
   6   0   4      158.14      151.46      9.66 o 
   7   0   4       15.10       11.18      5.35 o 
   8   0   4        0.19       -6.32      6.32 o 
   9   0   4        1.26       -0.69      6.53 o 
 -10   1   4       29.11       43.54      9.44 o 
  -9   1   4       69.44       72.65     10.76 o 
  -8   1   4       19.03       23.19      7.15 o 
  -7   1   4       51.88       56.18      7.22 o 
  -6   1   4       50.04       47.50      5.70 o 
  -5   1   4      175.46      171.55      8.69 o 
  -4   1   4      915.67     1010.90     16.76 o 
  -3   1   4     1147.15     1260.80     16.57 o 
  -2   1   4     4822.97     4886.60     29.66 o 
  -1   1   4        1.92        2.43      2.22 o 
   0   1   4    14946.38    13079.33    401.81 o 
   1   1   4      725.27      731.69     10.50 o 
   2   1   4     3544.67     3801.70     26.50 o 
   3   1   4      194.66      206.51      8.07 o 
   4   1   4      307.12      294.83     10.38 o 
   5   1   4     1203.09     1232.20     21.40 o 
   6   1   4      161.87      163.77     10.22 o 
   7   1   4       16.50        8.96      6.11 o 
   8   1   4       23.09       25.20      7.78 o 
   9   1   4       28.31       31.38      8.61 o 
  -9   2   4       53.31       64.51      9.51 o 
  -8   2   4      193.80      194.68     13.62 o 
  -7   2   4       52.58       49.03      7.85 o 
  -6   2   4       36.17       27.29      6.25 o 
  -5   2   4        7.57        9.30      5.00 o 
  -4   2   4     4921.60     5032.07     41.06 o 
  -3   2   4        2.35        2.92      3.33 o 
  -2   2   4     1387.85     1457.72     18.31 o 
  -1   2   4      630.53      644.45     11.56 o 
   0   2   4      336.22      321.11      6.64 o 
   1   2   4      577.59      577.28     11.90 o 
   2   2   4      134.88      155.08      7.02 o 
   3   2   4     2144.12     2310.84     25.71 o 
   4   2   4      762.57      709.28     16.92 o 
   5   2   4      255.90      250.66     10.92 o 
   6   2   4       18.81       18.26      6.11 o 
   7   2   4       72.68       74.32      8.20 o 
   8   2   4      108.52       88.16     11.05 o 
   9   2   4       19.84       29.37      8.54 o 
  -9   3   4       56.05       41.25     10.42 o 
  -8   3   4       18.91       32.22      7.78 o 
  -7   3   4      359.30      342.88     16.98 o 
  -6   3   4      119.24      116.73     10.28 o 
  -5   3   4      115.50      122.22      9.52 o 
  -4   3   4      135.23      156.94      9.38 o 
  -3   3   4      129.93      129.77      7.72 o 
  -2   3   4      825.35      852.12     17.43 o 
  -1   3   4     1449.34     1396.38     20.30 o 
   0   3   4      622.48      598.01     10.13 o 
   1   3   4       18.85       20.07      3.75 o 
   2   3   4      110.11      102.37      7.64 o 
   3   3   4      261.47      234.86     10.44 o 
   4   3   4        8.79       11.80      4.93 o 
   5   3   4      248.40      248.50     12.52 o 
   6   3   4        0.58       -4.65      5.62 o 
   7   3   4        1.44       -5.35      6.39 o 
   8   3   4       28.13       12.22      8.61 o 
   9   3   4        0.97        8.47      7.01 o 
  -8   4   4       18.31       23.54      9.58 o 
  -7   4   4       77.73       77.86     10.21 o 
  -6   4   4      139.97      131.12     11.53 o 
  -5   4   4        0.10       -5.69      5.97 o 
  -4   4   4       65.79       58.62      9.24 o 
  -3   4   4      526.83      473.13     16.38 o 
  -2   4   4       20.11       16.73      4.37 o 
  -1   4   4        1.71       -1.87      3.61 o 
   0   4   4      291.36      278.68      8.41 o 
   1   4   4       27.79       33.82      5.07 o 
   2   4   4      229.55      207.40     10.64 o 
   3   4   4      659.44      656.43     19.19 o 
   4   4   4       74.57       72.52      8.89 o 
   5   4   4       43.91       33.12      6.87 o 
   6   4   4       25.28       17.91      7.36 o 
   7   4   4        5.77       -8.33      8.33 o 
   8   4   4        9.13       -3.75      7.64 o 
  -7   5   4        0.74       -8.05      8.05 o 
  -6   5   4        0.84        3.40      6.46 o 
  -5   5   4        3.43        1.25      6.87 o 
  -4   5   4      154.16      161.70     11.60 o 
  -3   5   4      176.69      188.91     11.95 o 
  -2   5   4       22.42       19.86      6.53 o 
  -1   5   4       17.69       11.32      6.39 o 
   0   5   4       13.02       18.05      3.62 o 
   1   5   4       11.93        4.93      5.48 o 
   2   5   4      425.85      454.76     17.61 o 
   3   5   4      107.75      105.67     10.00 o 
   4   5   4       27.85       23.40      7.43 o 
   5   5   4        5.27       10.21      6.53 o 
   6   5   4       31.14       27.98      8.54 o 
   7   5   4        1.80        0.76      7.08 o 
  -5   6   4        2.23        8.96      6.60 o 
  -4   6   4       26.19       26.59      8.47 o 
  -3   6   4        0.46        5.28      5.69 o 
  -2   6   4        0.18        3.82      5.62 o 
  -1   6   4      105.58      105.45     10.91 o 
   0   6   4       16.04       10.10      5.31 o 
   1   6   4        3.52        8.12      6.32 o 
   2   6   4       76.49       91.68      9.65 o 
   3   6   4        2.83        2.71      6.66 o 
   4   6   4        0.00       12.08      6.94 o 
   5   6   4       27.84       41.87      8.96 o 
  -1   7   4        0.59       -3.82      7.08 o 
   0   7   4       26.85       36.99      6.06 o 
   1   7   4       76.83       86.88     11.11 o 
 -10   1   5       55.66       58.19     10.42 o 
  -9   1   5        7.86        2.01      7.71 o 
  -8   1   5        0.38       -4.58      5.35 o 
  -7   1   5       13.67       13.54      5.62 o 
  -6   1   5       38.53       42.29      5.28 o 
  -5   1   5       12.86        7.08      3.89 o 
  -4   1   5       93.31       93.05      6.88 o 
  -3   1   5      137.72      126.10      6.47 o 
  -2   1   5     2276.07     2356.38     20.74 o 
  -1   1   5      523.93      551.98      9.47 o 
   0   1   5     1995.93     2103.66     12.18 o 
   1   1   5      228.96      233.32      7.04 o 
   2   1   5       40.00       45.85      3.82 o 
   3   1   5     5437.50     6111.46     39.30 o 
   4   1   5       46.87       50.77      4.93 o 
   5   1   5        0.02        4.30      4.03 o 
   6   1   5       38.23       41.11      6.53 o 
   7   1   5       93.33      102.53      9.45 o 
   8   1   5       30.16       27.98      7.99 o 
   9   1   5       32.53       22.15      9.03 o 
  -9   2   5        4.46       14.65      7.57 o 
  -8   2   5       75.26       81.47     10.70 o 
  -7   2   5        1.67       -3.61      5.21 o 
  -6   2   5      244.57      246.97     12.10 o 
  -5   2   5       97.60       94.77      8.27 o 
  -4   2   5     1890.28     2108.42     26.57 o 
  -3   2   5      779.87      766.87     14.63 o 
  -2   2   5      265.38      279.68      9.26 o 
  -1   2   5      255.61      228.53      8.01 o 
   0   2   5     1183.75     1179.99     11.26 o 
   1   2   5       60.74       59.62      4.52 o 
   2   2   5     1678.18     1895.96     21.82 o 
   3   2   5       18.94       21.46      4.17 o 
   4   2   5       25.00       26.80      4.93 o 
   5   2   5      173.34      197.72     10.36 o 
   6   2   5        3.72       -3.75      4.79 o 
   7   2   5       45.49       62.43      7.64 o 
   8   2   5       29.86       23.89      6.94 o 
   9   2   5        1.65        5.83      6.94 o 
  -9   3   5       55.34       48.12     10.35 o 
  -8   3   5        9.55        6.60      7.36 o 
  -7   3   5      228.58      258.55     14.32 o 
  -6   3   5       73.04       56.54      8.33 o 
  -5   3   5      857.09      893.36     21.87 o 
  -4   3   5       12.13        1.18      4.58 o 
  -3   3   5        5.90       10.28      3.05 o 
  -2   3   5      238.22      212.66      9.32 o 
  -1   3   5      283.74      289.03     10.65 o 
   0   3   5      115.63      106.86      4.89 o 
   1   3   5        5.89        2.92      3.26 o 
   2   3   5       44.32       42.99      5.35 o 
   3   3   5      403.75      382.77     13.10 o 
   4   3   5      330.75      346.71     13.57 o 
   5   3   5      186.14      208.27     11.40 o 
   6   3   5        0.05        1.60      5.55 o 
   7   3   5      116.87       98.51     10.98 o 
   8   3   5        0.73        4.10      6.04 o 
  -8   4   5        3.77       -2.99      9.09 o 
  -7   4   5        9.99        3.26      8.33 o 
  -6   4   5      321.37      295.42     16.42 o 
  -5   4   5      117.06      122.35      9.45 o 
  -4   4   5        6.62        1.87      5.14 o 
  -3   4   5       47.46       39.86      6.60 o 
  -2   4   5        5.66        7.71      3.61 o 
  -1   4   5      290.79      291.58     11.83 o 
   0   4   5      449.92      409.41     16.97 o 
   1   4   5      328.77      274.33     12.46 o 
   2   4   5      331.30      344.96     13.16 o 
   3   4   5       52.43       44.87      7.01 o 
   4   4   5       58.31       50.21      7.64 o 
   5   4   5        2.51        2.71      5.62 o 
   6   4   5      208.31      203.11     13.14 o 
   7   4   5      215.93      218.46     16.68 o 
   8   4   5       17.93       18.33      7.22 o 
  -7   5   5       34.67       40.90      8.89 o 
  -6   5   5       32.83       28.19      8.26 o 
  -5   5   5       83.23       96.82     10.63 o 
  -4   5   5        1.45        1.74      5.21 o 
  -3   5   5       15.13       11.94      5.42 o 
  -2   5   5      613.51      603.52     20.01 o 
  -1   5   5      208.15      220.39     12.58 o 
   0   5   5        0.56       -0.92      4.60 o 
   1   5   5      377.93      397.35     16.63 o 
   2   5   5      114.54      112.07     10.70 o 
   3   5   5        1.46        6.04      4.65 o 
   4   5   5       39.41       47.43      8.40 o 
   5   5   5       62.51       77.37     10.83 o 
   6   5   5        0.59       -7.08      7.08 o 
  -5   6   5        3.30        5.28      6.18 o 
  -4   6   5        2.38        7.01      6.11 o 
  -3   6   5        6.57       -1.32      6.66 o 
  -2   6   5        5.48        7.71      7.01 o 
  -1   6   5       66.39       57.57     10.00 o 
   0   6   5      418.38      424.14     20.50 o 
   1   6   5       24.47       22.64      7.85 o 
   2   6   5        6.19       -2.57      7.36 o 
   3   6   5       42.89       33.89      9.31 o 
   4   6   5        3.98        7.15      6.94 o 
   5   6   5        3.37        4.58      6.25 o 
  -1   7   5        7.05       -2.29      8.12 o 
   0   7   5        2.02       -0.58      5.61 o 
 -10   0   6        4.19       -8.68      8.68 o 
  -9   0   6        3.65       11.18      7.15 o 
  -8   0   6        4.84        8.40      5.42 o 
  -7   0   6        0.02        3.82      4.30 o 
  -6   0   6      167.59      191.80     11.26 o 
  -5   0   6      180.55      187.69      9.32 o 
  -4   0   6     1130.18     1128.96     17.71 o 
  -3   0   6     2436.07     2377.58     27.11 o 
  -2   0   6    12014.58    11300.34    205.81 o 
  -1   0   6      780.98      805.39     10.66 o 
   0   0   6      105.99      138.22      8.35 o 
   1   0   6    11362.71    10407.56    182.94 o 
   2   0   6      422.75      547.71     10.07 o 
   3   0   6       79.93       57.89      7.09 o 
   4   0   6      185.63      197.48      8.63 o 
   5   0   6     1478.64     1531.39     23.84 o 
   6   0   6        0.60       -4.72      4.72 o 
   7   0   6        7.98        4.51      5.48 o 
   8   0   6        5.76        1.18      6.18 o 
   9   0   6       28.36       24.16      7.50 o 
 -10   1   6       34.44       48.47      9.51 o 
  -9   1   6       16.30       21.32      6.80 o 
  -8   1   6       15.76       12.08      6.80 o 
  -7   1   6       24.71       37.63      6.53 o 
  -6   1   6      128.35      119.74      8.41 o 
  -5   1   6       17.19       19.23      4.65 o 
  -4   1   6     3991.45     4333.75     36.01 o 
  -3   1   6        3.38       -1.81      2.99 o 
  -2   1   6        1.08        5.35      1.81 o 
  -1   1   6     2406.22     2434.24     20.21 o 
   0   1   6        0.57       -2.22      2.36 o 
   1   1   6     5327.13     5479.14     31.46 o 
   2   1   6     4099.99     4232.88     29.97 o 
   3   1   6     1167.09     1250.57     18.02 o 
   4   1   6      725.63      711.73     16.57 o 
   5   1   6        0.01       -1.81      3.82 o 
   6   1   6       96.84       79.69      7.85 o 
   7   1   6      178.98      159.86     11.33 o 
   8   1   6        4.13       15.13      6.66 o 
   9   1   6       13.94       21.73      7.08 o 
  -9   2   6        6.17        0.69      6.66 o 
  -8   2   6       46.32       35.28      9.37 o 
  -7   2   6       30.71       25.69      7.08 o 
  -6   2   6       86.80       81.49      7.92 o 
  -5   2   6       86.57       85.24      7.64 o 
  -4   2   6       35.53       25.42      5.35 o 
  -3   2   6     1421.28     1512.09     21.07 o 
  -2   2   6      742.78      737.30     13.66 o 
  -1   2   6       68.62       58.37      4.66 o 
   0   2   6      144.18      166.64      5.06 o 
   1   2   6     3491.59     3731.75     29.95 o 
   2   2   6       96.17      113.85      6.32 o 
   3   2   6      558.08      603.68     15.01 o 
   4   2   6     1172.51     1126.44     21.82 o 
   5   2   6       70.21       53.97      6.81 o 
   6   2   6       73.55       84.95      8.40 o 
   7   2   6       11.49       10.48      6.25 o 
   8   2   6       43.49       63.89      8.54 o 
   9   2   6        1.16       -7.78      7.78 o 
  -9   3   6       25.75       31.80      8.26 o 
  -8   3   6       27.75       41.24      9.23 o 
  -7   3   6       76.22       82.17     10.90 o 
  -6   3   6      903.78      843.84     24.44 o 
  -5   3   6      488.80      480.60     16.65 o 
  -4   3   6       50.55       50.35      6.46 o 
  -3   3   6      108.58       98.40      8.69 o 
  -2   3   6       18.37       20.97      4.24 o 
  -1   3   6      550.82      558.20     14.52 o 
   0   3   6     1357.76     1389.04     15.01 o 
   1   3   6      714.73      675.48     15.87 o 
   2   3   6      493.71      501.12     14.44 o 
   3   3   6      425.31      446.78     14.70 o 
   4   3   6        5.96       11.94      4.58 o 
   5   3   6      169.38      178.77     11.12 o 
   6   3   6        0.58       -3.19      5.55 o 
   7   3   6        0.71       10.34      5.35 o 
   8   3   6        0.66       -7.08      7.08 o 
  -8   4   6        0.16       -8.89      8.89 o 
  -7   4   6        0.49        0.00      6.87 o 
  -6   4   6       58.40       63.89      9.03 o 
  -5   4   6        8.01        5.28      5.48 o 
  -4   4   6       36.51       44.16      6.60 o 
  -3   4   6       17.23       11.87      5.21 o 
  -2   4   6       55.30       62.93      6.25 o 
  -1   4   6       91.90       80.94      6.81 o 
   0   4   6       56.20       58.63      6.39 o 
   1   4   6        8.18       16.39      4.03 o 
   2   4   6       14.07       12.15      4.93 o 
   3   4   6       93.96      105.53      8.06 o 
   4   4   6      188.89      176.91     11.40 o 
   5   4   6       31.46       36.87      7.29 o 
   6   4   6      100.31       95.93     11.18 o 
   7   4   6        1.16       -3.47      7.36 o 
   8   4   6        0.52       -0.76      7.01 o 
  -7   5   6        0.42        6.11      7.29 o 
  -6   5   6       11.50       10.41      7.29 o 
  -5   5   6       26.44       35.48      7.64 o 
  -4   5   6       21.85       20.48      6.53 o 
  -3   5   6       29.94       29.02      7.78 o 
  -2   5   6       71.08       61.47      8.89 o 
  -1   5   6      212.08      192.65     12.51 o 
   0   5   6      303.69      291.11     10.33 o 
   1   5   6      465.01      456.35     18.25 o 
   2   5   6        1.21       10.07      4.72 o 
   3   5   6      104.18       88.99      9.17 o 
   4   5   6       12.77        8.40      7.57 o 
   5   5   6      102.81       97.46     11.95 o 
   6   5   6        3.36        1.46      7.50 o 
  -5   6   6        1.54        0.76      6.94 o 
  -4   6   6        0.01        1.39      5.83 o 
  -3   6   6        3.97       -3.33      6.18 o 
  -2   6   6       17.60       25.90      8.19 o 
  -1   6   6       52.69       53.75     10.07 o 
   0   6   6       46.48       44.68      6.43 o 
   1   6   6        3.43        7.01      6.18 o 
   2   6   6        0.77        2.64      5.28 o 
   3   6   6        4.36       -0.69      6.46 o 
   4   6   6       77.69       88.48      9.10 o 
   0   7   6        0.24       -3.85      6.09 o 
 -10   1   7        0.76       13.19      6.53 o 
  -9   1   7       12.60       11.46      7.15 o 
  -8   1   7       24.52       36.52      6.46 o 
  -7   1   7       26.59       35.20      6.39 o 
  -6   1   7       59.06       67.16      6.25 o 
  -5   1   7      385.41      365.37     12.47 o 
  -4   1   7      162.31      162.45      8.28 o 
  -3   1   7       61.92       57.11      4.65 o 
  -2   1   7      603.66      593.18     11.91 o 
  -1   1   7      561.95      592.18     10.30 o 
   0   1   7      330.56      310.47     10.26 o 
   1   1   7      888.74      904.67     13.02 o 
   2   1   7     1407.93     1434.24     17.90 o 
   3   1   7        1.03        5.97      3.26 o 
   4   1   7      255.70      297.73     10.93 o 
   5   1   7      174.84      172.56      9.32 o 
   6   1   7       40.32       40.83      6.53 o 
   7   1   7       34.21       29.58      6.74 o 
   8   1   7        0.34        3.05      6.87 o 
   9   1   7        0.48       16.38      6.73 o 
  -9   2   7       16.85        4.93      8.12 o 
  -8   2   7      101.13       85.37     11.05 o 
  -7   2   7      100.50      119.49     10.07 o 
  -6   2   7      594.92      642.21     18.96 o 
  -5   2   7        1.65       -3.54      4.58 o 
  -4   2   7       19.15       21.11      4.17 o 
  -3   2   7     1829.21     1978.47     24.26 o 
  -2   2   7      396.76      425.87     11.51 o 
  -1   2   7     1025.49     1051.43     15.82 o 
   0   2   7        1.43        4.06      1.74 o 
   1   2   7     2009.72     2181.13     23.40 o 
   2   2   7        0.88        5.83      2.78 o 
   3   2   7       21.65        5.83      4.65 o 
   4   2   7       43.80       36.39      6.18 o 
   5   2   7        8.40       12.91      3.96 o 
   6   2   7       85.15       95.65      8.47 o 
   7   2   7        1.04       -6.18      6.53 o 
   8   2   7       26.14       31.80      8.26 o 
   9   2   7       10.04       18.61      7.57 o 
  -9   3   7       11.40       20.55      8.26 o 
  -8   3   7      443.29      405.26     20.60 o 
  -7   3   7        6.21        1.18      6.66 o 
  -6   3   7       52.81       42.92      7.50 o 
  -5   3   7       22.36       11.39      5.69 o 
  -4   3   7       93.25       80.31      7.02 o 
  -3   3   7      662.55      632.88     16.62 o 
  -2   3   7        4.95       12.43      3.68 o 
  -1   3   7      590.25      529.70     14.66 o 
   0   3   7     1801.49     1799.57     27.95 o 
   1   3   7       36.33       47.02      4.93 o 
   2   3   7      206.73      201.99      9.46 o 
   3   3   7      275.02      278.20     11.48 o 
   4   3   7      307.74      305.28     13.15 o 
   5   3   7      154.48      151.72     10.77 o 
   6   3   7        7.32       15.27      5.76 o 
   7   3   7       53.19       60.21      8.33 o 
   8   3   7       24.89       33.88      9.30 o 
  -8   4   7       52.36       56.87      9.65 o 
  -7   4   7       48.01       64.17      8.96 o 
  -6   4   7        2.76        4.79      5.14 o 
  -5   4   7        7.91        8.61      5.21 o 
  -4   4   7      312.42      275.44     13.29 o 
  -3   4   7      141.31      156.44      9.59 o 
  -2   4   7        1.16        7.15      3.96 o 
  -1   4   7        1.28        6.46      3.68 o 
   0   4   7       58.40       62.61      4.59 o 
   1   4   7      648.42      669.30     18.77 o 
   2   4   7      975.49     1013.35     23.01 o 
   3   4   7       36.26       55.07      6.67 o 
   4   4   7        0.55       -1.53      5.35 o 
   5   4   7        1.44       -6.04      6.04 o 
   6   4   7        0.35        3.75      6.32 o 
   7   4   7        0.02        0.00      6.66 o 
  -7   5   7        7.22       -0.76      9.03 o 
  -6   5   7        8.33        3.47      7.01 o 
  -5   5   7       74.69       68.55     10.00 o 
  -4   5   7       14.08        2.36      5.90 o 
  -3   5   7      107.92      106.01     10.07 o 
  -2   5   7      116.03       95.18      9.24 o 
  -1   5   7       41.07       44.17      6.67 o 
   0   5   7      515.74      539.94     13.38 o 
   1   5   7       73.83       58.62      8.13 o 
   2   5   7       20.96       30.13      6.25 o 
   3   5   7       12.25        1.74      7.71 o 
   4   5   7       67.62       47.09      9.10 o 
   5   5   7      323.39      350.88     18.78 o 
   6   5   7        0.11       -8.26      8.26 o 
  -5   6   7       14.88       16.04      9.23 o 
  -4   6   7       28.13       30.83      8.47 o 
  -3   6   7       53.15       39.44      8.47 o 
  -2   6   7      127.24      131.65     11.53 o 
  -1   6   7      328.61      340.47     17.67 o 
   0   6   7      110.85      100.01      8.63 o 
   1   6   7        2.84       15.48      6.11 o 
   2   6   7        7.81        3.96      7.98 o 
   3   6   7       97.62      109.05     11.46 o 
   4   6   7        3.47       -2.92      7.71 o 
 -10   0   8        6.21        3.05      7.71 o 
  -9   0   8      104.41      104.27     12.16 o 
  -8   0   8        0.11       -1.18      5.90 o 
  -7   0   8        0.13       -2.99      5.14 o 
  -6   0   8     1292.59     1271.85     25.31 o 
  -5   0   8        0.50       -2.78      3.96 o 
  -4   0   8       16.72       12.08      9.03 o 
  -3   0   8      262.76      264.19      9.12 o 
  -2   0   8     2077.69     2189.13     21.18 o 
  -1   0   8     2347.69     2416.24     20.71 o 
   0   0   8      849.90      812.28     21.67 o 
   1   0   8     3127.67     3118.72     24.26 o 
   2   0   8     1732.04     1733.07     20.61 o 
   3   0   8      139.12      119.74      6.47 o 
   4   0   8      751.21      773.77     17.13 o 
   5   0   8     1255.85     1221.58     23.92 o 
   6   0   8      329.94      294.23     13.50 o 
   7   0   8       84.00       96.14      9.10 o 
   8   0   8        1.09       -0.62      5.62 o 
   9   0   8        9.13       13.54      8.05 o 
  -9   1   8        0.57       14.30      5.90 o 
  -8   1   8        1.65        4.72      6.32 o 
  -7   1   8        2.73        6.53      5.14 o 
  -6   1   8        0.32        5.97      4.23 o 
  -5   1   8      988.69     1011.73     21.35 o 
  -4   1   8      921.85      986.06     17.66 o 
  -3   1   8      158.00      176.18      7.72 o 
  -2   1   8       27.67       24.79      3.06 o 
  -1   1   8      166.51      180.96      6.68 o 
   0   1   8       11.30        5.80      1.72 o 
   1   1   8        2.34        0.42      2.08 o 
   2   1   8      195.18      203.29      8.14 o 
   3   1   8     3793.38     3922.91     33.67 o 
   4   1   8      993.23      975.12     19.55 o 
   5   1   8        6.61        6.67      3.96 o 
   6   1   8        1.86        4.58      4.72 o 
   7   1   8        2.98       -1.11      5.42 o 
   8   1   8      176.15      192.22     13.83 o 
   9   1   8       55.66       44.17      9.24 o 
  -9   2   8       10.31       12.15      7.78 o 
  -8   2   8       29.41       28.54      8.26 o 
  -7   2   8      144.40      163.85     11.81 o 
  -6   2   8      333.60      332.85     14.96 o 
  -5   2   8      108.41      115.41      7.92 o 
  -4   2   8       88.04       84.21      7.09 o 
  -3   2   8      356.64      365.09     11.98 o 
  -2   2   8      465.03      555.92     13.33 o 
  -1   2   8     2566.41     2482.91     25.25 o 
   0   2   8      526.15      514.86      9.36 o 
   1   2   8     2129.37     2233.62     24.33 o 
   2   2   8     1429.15     1577.41     21.57 o 
   3   2   8      583.25      649.81     15.92 o 
   4   2   8      196.52      206.74     10.29 o 
   5   2   8       95.75       93.17      8.34 o 
   6   2   8      128.77      130.91     10.01 o 
   7   2   8      128.52      124.30     11.12 o 
   8   2   8        9.22        0.62      7.29 o 
   9   2   8       10.71       22.70      6.94 o 
  -9   3   8        1.71       10.00      8.05 o 
  -8   3   8       45.54       47.43      9.79 o 
  -7   3   8       32.99       23.82      8.47 o 
  -6   3   8      195.50      192.27     11.47 o 
  -5   3   8      175.84      172.32     11.26 o 
  -4   3   8       47.29       42.29      6.18 o 
  -3   3   8       13.83       24.72      4.03 o 
  -2   3   8       90.05      109.36      6.95 o 
  -1   3   8      424.32      405.54     13.10 o 
   0   3   8      656.51      623.62     34.20 o 
   1   3   8      449.26      443.67     13.52 o 
   2   3   8       94.14       92.06      6.67 o 
   3   3   8       55.92       52.23      5.97 o 
   4   3   8       70.25       87.17      7.08 o 
   5   3   8       62.24       51.47      7.71 o 
   6   3   8       97.58       86.83      9.17 o 
   7   3   8        2.19       -3.19      6.60 o 
   8   3   8        1.23        2.15      8.68 o 
  -8   4   8       47.82       27.98     11.11 o 
  -7   4   8        2.02       -7.43      7.43 o 
  -6   4   8       35.20       38.75      7.08 o 
  -5   4   8        9.72       14.16      6.46 o 
  -4   4   8       45.48       28.75      7.43 o 
  -3   4   8      106.49      118.04      8.82 o 
  -2   4   8       64.55       82.10      7.36 o 
  -1   4   8      259.27      221.42     11.34 o 
   0   4   8      137.81      140.97      8.01 o 
   1   4   8        3.86        3.33      5.07 o 
   2   4   8       14.99       17.22      5.90 o 
   3   4   8        1.36        8.05      5.07 o 
   4   4   8       12.78        9.30      6.73 o 
   5   4   8       18.64       14.30      7.57 o 
   6   4   8      112.01      117.19     11.18 o 
   7   4   8        2.26        0.00      7.15 o 
  -6   5   8        9.25        4.93      6.73 o 
  -5   5   8       20.79       22.70      7.57 o 
  -4   5   8        0.00       -5.90      5.90 o 
  -3   5   8      122.28      118.46     10.35 o 
  -2   5   8       32.98       33.33      6.39 o 
  -1   5   8       23.32       19.37      6.94 o 
   0   5   8       61.78       57.01      5.79 o 
   1   5   8       30.68       33.33      7.29 o 
   2   5   8      156.04      154.90     11.12 o 
   3   5   8      124.92      131.17     11.26 o 
   4   5   8        0.17        7.50      6.46 o 
   5   5   8       11.62       12.15      8.61 o 
   6   5   8        0.10       -7.91      7.91 o 
  -5   6   8       12.86       13.12      9.44 o 
  -4   6   8        0.01       -2.15      6.53 o 
  -3   6   8       21.39       25.48      8.26 o 
  -2   6   8       68.29       64.38     10.07 o 
  -1   6   8        2.76        7.78      7.29 o 
   0   6   8       15.55       13.12      6.46 o 
   1   6   8      144.94      139.66     13.13 o 
   2   6   8        0.27        8.12      5.69 o 
   3   6   8      112.04      120.59     12.16 o 
   4   6   8        5.36        8.19      7.91 o 
  -9   1   9        1.42        7.57      6.66 o 
  -8   1   9       17.65       16.66      7.50 o 
  -7   1   9        6.49       11.25      6.39 o 
  -6   1   9        4.24        8.75      4.23 o 
  -5   1   9      236.60      248.83     11.27 o 
  -4   1   9      234.44      240.54     10.09 o 
  -3   1   9      214.27      241.27      9.05 o 
  -2   1   9       24.28       27.85      3.68 o 
  -1   1   9     1216.30     1350.30     17.08 o 
   0   1   9      252.56      233.02      7.63 o 
   1   1   9     3604.24     3853.71     29.81 o 
   2   1   9       12.77       16.59      3.54 o 
   3   1   9     1657.52     1760.38     23.23 o 
   4   1   9      224.15      219.75      9.88 o 
   5   1   9       15.28       19.02      4.93 o 
   6   1   9        0.10       -5.28      5.28 o 
   7   1   9        3.41        8.33      5.69 o 
   8   1   9        0.08       -7.01      7.01 o 
   9   1   9        5.25       -5.90      8.61 o 
  -9   2   9        0.56        2.92      6.73 o 
  -8   2   9        0.19       -1.87      6.46 o 
  -7   2   9       53.31       50.91      8.13 o 
  -6   2   9        7.30       10.41      5.55 o 
  -5   2   9       60.97       65.36      7.02 o 
  -4   2   9      180.91      159.93      9.04 o 
  -3   2   9       62.71       65.23      5.49 o 
  -2   2   9     2104.46     2094.86     24.70 o 
  -1   2   9      919.34     1021.67     16.63 o 
   0   2   9       15.51       14.84      2.78 o 
   1   2   9     1112.53     1225.53     18.98 o 
   2   2   9      129.45      125.41      7.30 o 
   3   2   9     2969.81     3181.62     33.94 o 
   4   2   9       49.18       70.98      6.32 o 
   5   2   9        1.00       -5.07      5.07 o 
   6   2   9        0.02        0.49      5.48 o 
   7   2   9       50.22       44.10      8.33 o 
   8   2   9        8.35       -8.12      8.12 o 
   9   2   9       11.86       17.70      7.01 o 
  -8   3   9       15.00       10.97      9.30 o 
  -7   3   9        7.22       10.28      7.08 o 
  -6   3   9       67.96       65.70      9.03 o 
  -5   3   9      123.51      117.78      8.96 o 
  -4   3   9      154.24      138.32      9.87 o 
  -3   3   9       36.75       41.11      6.18 o 
  -2   3   9       52.66       50.56      5.35 o 
  -1   3   9     2123.38     2199.71     27.67 o 
   0   3   9      706.08      679.55     23.76 o 
   1   3   9      233.48      202.94     10.23 o 
   2   3   9        4.43        2.57      3.47 o 
   3   3   9       97.57      101.72      7.71 o 
   4   3   9       39.18       41.53      6.60 o 
   5   3   9       78.64       79.53      8.54 o 
   6   3   9      160.58      140.17     12.09 o 
   7   3   9       68.17       81.33     10.28 o 
   8   3   9        2.80        2.92      6.11 o 
  -8   4   9       49.30       30.55     10.56 o 
  -7   4   9       17.78       10.97      7.22 o 
  -6   4   9        8.79        7.98      5.69 o 
  -5   4   9      228.44      218.51     13.07 o 
  -4   4   9       43.03       37.99      6.94 o 
  -3   4   9       44.51       68.82      7.22 o 
  -2   4   9      630.51      637.22     18.20 o 
  -1   4   9        1.08        0.00      4.65 o 
   0   4   9      394.75      375.12     11.23 o 
   1   4   9       40.23       26.81      6.94 o 
   2   4   9        1.81        5.48      4.86 o 
   3   4   9      141.61      158.30     10.63 o 
   4   4   9       84.63       96.62      9.10 o 
   5   4   9       82.43       69.04     10.21 o 
   6   4   9        3.79        2.57      7.08 o 
   7   4   9       11.18        2.92      7.43 o 
  -6   5   9       22.09       30.06      7.64 o 
  -5   5   9        0.75        1.32      5.42 o 
  -4   5   9       11.94       11.59      6.39 o 
  -3   5   9      186.37      140.75     11.61 o 
  -2   5   9       12.01       14.79      6.25 o 
  -1   5   9       78.19       77.45      8.89 o 
   0   5   9        4.33       11.59      4.76 o 
   1   5   9       16.62       13.54      5.97 o 
   2   5   9       76.81       79.11      8.82 o 
   3   5   9       40.61       43.82      9.24 o 
   4   5   9       21.90       32.98      7.85 o 
   5   5   9        0.86       -7.57      7.57 o 
   6   5   9       69.86       89.31     11.04 o 
  -4   6   9       21.07       27.15      7.85 o 
  -3   6   9        4.86       13.95      6.66 o 
  -2   6   9      106.70      115.94     10.91 o 
  -1   6   9      113.23      101.01     11.11 o 
   0   6   9      140.26      163.14      9.06 o 
   1   6   9       10.82        4.03      7.98 o 
   2   6   9        3.85        3.40      6.46 o 
   3   6   9       52.98       73.82      9.51 o 
   4   6   9       25.80       30.27      9.58 o 
  -9   0  10       40.18       45.27      7.15 o 
  -8   0  10       43.93       33.26      7.85 o 
  -7   0  10      683.31      633.87     21.34 o 
  -6   0  10      342.39      339.52     14.20 o 
  -5   0  10       57.21       53.14      7.15 o 
  -4   0  10        0.44        7.22      3.68 o 
  -3   0  10      569.98      652.26     14.74 o 
  -2   0  10      369.05      377.48     10.32 o 
  -1   0  10      695.23      726.03     12.69 o 
   0   0  10     5261.66     5442.13    112.99 o 
   1   0  10     2284.95     2166.02     22.38 o 
   2   0  10      278.92      236.19      8.92 o 
   3   0  10       71.75       63.22      5.56 o 
   4   0  10       26.82       17.99      4.31 o 
   5   0  10        0.45        8.96      7.01 o 
   6   0  10       94.21      104.69      8.61 o 
   7   0  10       99.42      101.91      9.17 o 
   8   0  10       35.42       60.55      7.50 o 
   9   0  10       55.46       68.96      9.72 o 
  -9   1  10        6.43       11.11      5.28 o 
  -8   1  10      155.57      163.51     11.74 o 
  -7   1  10       16.82       12.57      5.97 o 
  -6   1  10        2.22       -1.32      4.86 o 
  -5   1  10      377.76      348.34     13.65 o 
  -4   1  10      261.89      246.71     10.58 o 
  -3   1  10     1866.59     1927.10     23.86 o 
  -2   1  10      257.92      233.36      8.50 o 
  -1   1  10      300.69      271.87      9.13 o 
   0   1  10      119.33      118.06      4.79 o 
   1   1  10     1905.37     2040.06     22.59 o 
   2   1  10      448.45      430.64     12.42 o 
   3   1  10       29.32       36.60      4.86 o 
   4   1  10       51.96       51.05      5.63 o 
   5   1  10     1080.01     1082.11     23.66 o 
   6   1  10       32.47       29.86      6.04 o 
   7   1  10        7.07       14.23      5.62 o 
   8   1  10       20.93        9.86      7.92 o 
   9   1  10        0.03        5.28      6.66 o 
  -9   2  10        0.73        1.46      7.01 o 
  -8   2  10       49.30       65.83      9.03 o 
  -7   2  10      102.04      116.64      9.73 o 
  -6   2  10       67.26       68.97      8.54 o 
  -5   2  10        3.92        4.23      4.58 o 
  -4   2  10      300.43      282.51     11.97 o 
  -3   2  10       58.36       66.27      5.97 o 
  -2   2  10     1345.18     1469.79     21.46 o 
  -1   2  10       18.10       12.43      3.33 o 
   0   2  10       17.11       11.24      2.50 o 
   1   2  10     1486.75     1570.78     22.14 o 
   2   2  10      634.29      591.39     14.88 o 
   3   2  10      149.35      158.22      9.18 o 
   4   2  10       25.57       20.76      5.35 o 
   5   2  10      160.02      154.37     10.56 o 
   6   2  10       55.39       53.61      8.26 o 
   7   2  10       85.33       92.87     10.49 o 
   8   2  10        0.11       -0.69      7.36 o 
  -8   3  10       55.25       47.99      9.86 o 
  -7   3  10       72.23       69.52      9.31 o 
  -6   3  10       15.07        9.23      6.67 o 
  -5   3  10        3.83       -0.49      5.42 o 
  -4   3  10        0.12       -3.89      4.58 o 
  -3   3  10      528.75      525.41     16.04 o 
  -2   3  10       15.20       16.39      4.24 o 
  -1   3  10      620.91      589.73     15.85 o 
   0   3  10       42.22       41.37      3.60 o 
   1   3  10       51.99       42.44      6.18 o 
   2   3  10       25.25       22.78      4.65 o 
   3   3  10       29.93       32.78      5.97 o 
   4   3  10       90.57       85.79      7.92 o 
   5   3  10      187.07      185.45     11.89 o 
   6   3  10       55.28       57.22      8.40 o 
   7   3  10        0.07       -0.62      6.25 o 
   8   3  10        0.22       -0.76      6.53 o 
  -8   4  10        8.47       -4.65      7.85 o 
  -7   4  10        1.99        0.69      7.64 o 
  -6   4  10       24.26       19.37      7.01 o 
  -5   4  10      195.87      167.72     12.30 o 
  -4   4  10       42.08       37.78      6.25 o 
  -3   4  10      191.29      162.39     10.71 o 
  -2   4  10      104.34      111.58      8.89 o 
  -1   4  10       11.45        8.33      4.17 o 
   0   4  10        1.59       -3.44      3.44 o 
   1   4  10      900.30      875.00     22.78 o 
   2   4  10      141.85      142.81      9.80 o 
   3   4  10      155.06      151.29     11.40 o 
   4   4  10        2.54        0.00      5.48 o 
   5   4  10       25.22       41.94      7.01 o 
   6   4  10        4.70        5.28      6.18 o 
   7   4  10        7.27       -7.36      7.78 o 
  -6   5  10        3.75       -0.69      6.11 o 
  -5   5  10        3.93       -6.04      7.22 o 
  -4   5  10        9.91       -2.50      6.67 o 
  -3   5  10      121.56      130.61      9.66 o 
  -2   5  10        6.13       -1.11      5.07 o 
  -1   5  10       16.66        7.64      7.08 o 
   0   5  10        6.02        1.36      4.88 o 
   1   5  10       56.17       59.80      8.33 o 
   2   5  10        1.05        4.58      5.14 o 
   3   5  10       38.13       32.08      7.99 o 
   4   5  10      234.19      274.94     15.92 o 
   5   5  10        4.65        3.54      7.22 o 
   6   5  10       43.07       62.63      9.86 o 
  -4   6  10       21.08       31.31      8.54 o 
  -3   6  10        0.60       17.77      6.53 o 
  -2   6  10        0.11       -2.08      6.60 o 
  -1   6  10        0.75       -4.72      6.94 o 
   0   6  10       38.36       37.17      5.84 o 
   1   6  10        9.46       17.01      5.28 o 
   2   6  10        1.89        4.17      7.08 o 
   3   6  10        0.46       -2.92      7.01 o 
   4   6  10       12.94       13.89      8.68 o 
  -9   1  11        1.06        7.78      7.29 o 
  -8   1  11       71.19       80.70      9.31 o 
  -7   1  11       14.55       13.33      5.90 o 
  -6   1  11        5.13        1.39      4.72 o 
  -5   1  11       14.52       23.12      4.65 o 
  -4   1  11      100.32       88.73      7.50 o 
  -3   1  11      392.04      428.86     12.48 o 
  -2   1  11      125.80      118.47      6.54 o 
  -1   1  11     1121.20     1199.04     17.52 o 
   0   1  11      219.57      197.35     24.08 o 
   1   1  11     1405.01     1579.79     20.81 o 
   2   1  11      120.63      129.92      7.09 o 
   3   1  11      112.63      101.40      7.23 o 
   4   1  11       48.14       35.42      5.63 o 
   5   1  11        1.42        3.47      5.14 o 
   6   1  11       42.32       46.53      7.01 o 
   7   1  11        4.99       -4.65      6.80 o 
   8   1  11       57.51       53.06     10.56 o 
   9   1  11       11.10       11.53      8.12 o 
  -9   2  11        2.94       17.01      6.25 o 
  -8   2  11       67.35       65.70      9.51 o 
  -7   2  11        9.84       14.79      6.87 o 
  -6   2  11      203.76      202.37     11.89 o 
  -5   2  11      109.02       86.36      8.69 o 
  -4   2  11       50.69       51.05      6.18 o 
  -3   2  11       26.98       27.29      4.58 o 
  -2   2  11      347.37      317.16     11.35 o 
  -1   2  11      142.80      136.55      7.16 o 
   0   2  11      570.23      565.91     10.19 o 
   1   2  11        0.98       -3.75      3.75 o 
   2   2  11       32.43       33.54      5.14 o 
   3   2  11        0.65       -1.81      3.75 o 
   4   2  11      209.17      220.43     11.06 o 
   5   2  11      463.98      444.72     17.34 o 
   6   2  11        0.72        3.82      5.35 o 
   7   2  11        0.97        1.87      5.97 o 
   8   2  11      132.80      141.17     13.06 o 
  -8   3  11        3.88       -8.05      8.05 o 
  -7   3  11        0.39       -1.87      7.43 o 
  -6   3  11      124.40      138.61     11.19 o 
  -5   3  11       33.31       37.22      6.25 o 
  -4   3  11        9.79       10.69      4.37 o 
  -3   3  11       60.24       66.82      6.88 o 
  -2   3  11       38.33       22.78      5.56 o 
  -1   3  11      147.61      173.09      9.25 o 
   0   3  11       20.99       24.08      3.73 o 
   1   3  11      163.15      160.17      9.45 o 
   2   3  11      661.84      637.01     17.52 o 
   3   3  11      510.03      503.59     17.35 o 
   4   3  11       21.19       20.48      5.49 o 
   5   3  11       30.10       24.51      6.74 o 
   6   3  11        3.03        2.36      5.97 o 
   7   3  11        8.31        4.72      6.87 o 
   8   3  11       13.18        7.64      8.26 o 
  -7   4  11       32.37       34.58      7.78 o 
  -6   4  11       56.26       60.49      8.54 o 
  -5   4  11       62.44       53.20      8.40 o 
  -4   4  11       33.39       30.21      6.94 o 
  -3   4  11      759.52      692.75     20.94 o 
  -2   4  11        2.60        6.53      4.30 o 
  -1   4  11       50.78       39.86      6.60 o 
   0   4  11      239.17      235.56      8.88 o 
   1   4  11      289.76      312.85     14.40 o 
   2   4  11      533.61      496.62     18.26 o 
   3   4  11       60.07       54.17      7.50 o 
   4   4  11      184.70      168.62     12.79 o 
   5   4  11      104.27       95.86     10.63 o 
   6   4  11        4.66       11.52      6.18 o 
   7   4  11        0.89       -5.28      6.32 o 
  -6   5  11       27.57       40.55      8.54 o 
  -5   5  11       47.20       38.12      9.03 o 
  -4   5  11      199.60      192.81     13.48 o 
  -3   5  11       14.35       10.76      5.69 o 
  -2   5  11       49.56       33.26      7.22 o 
  -1   5  11      446.77      458.23     18.73 o 
   0   5  11      115.96      106.91     16.88 o 
   1   5  11       12.53       15.34      6.32 o 
   2   5  11       40.45       44.10      8.61 o 
   3   5  11      241.01      283.03     15.78 o 
   4   5  11       37.02       37.77     10.07 o 
   5   5  11        5.77       13.61      5.28 o 
  -4   6  11        0.25       -8.12      8.12 o 
  -3   6  11       69.95       77.99     10.35 o 
  -2   6  11       51.63       69.79     10.21 o 
  -1   6  11        4.95       11.66      5.55 o 
   0   6  11       10.79       16.31      5.48 o 
   1   6  11       18.64       33.95      7.64 o 
   2   6  11        5.67        1.39      7.50 o 
   3   6  11       22.30       26.04      9.23 o 
  -9   0  12        9.81        6.39      8.05 o 
  -8   0  12       12.51       20.34      6.32 o 
  -7   0  12       14.62       20.34      5.62 o 
  -6   0  12        0.26        0.49      5.35 o 
  -5   0  12      268.24      271.96     11.69 o 
  -4   0  12      492.78      480.58     14.43 o 
  -3   0  12     1140.32     1202.00     20.36 o 
  -2   0  12      429.56      411.20     11.93 o 
  -1   0  12     5657.84     6233.14     41.17 o 
   0   0  12       19.82      184.94     10.87 o 
   1   0  12       12.55       14.72      3.96 o 
   2   0  12       92.56       88.39      6.12 o 
   3   0  12     3097.86     3085.50     33.49 o 
   4   0  12       42.57       32.43      5.63 o 
   5   0  12       65.15       59.73      6.88 o 
   6   0  12      262.14      239.72     13.70 o 
   7   0  12        1.39       10.00      5.76 o 
   8   0  12      156.98      194.56     13.76 o 
   9   0  12        0.46        1.53      7.64 o 
  -9   1  12       40.93       40.97      8.33 o 
  -8   1  12       25.39       27.01      7.57 o 
  -7   1  12        7.88       14.23      5.90 o 
  -6   1  12      145.72      141.35      9.87 o 
  -5   1  12      266.15      269.37     12.31 o 
  -4   1  12       22.15       13.68      5.14 o 
  -3   1  12      228.73      212.28      9.74 o 
  -2   1  12     1905.80     2002.87     24.43 o 
  -1   1  12     2952.92     3128.67     29.60 o 
   0   1  12      419.74      413.58      8.53 o 
   1   1  12      101.09      136.78      7.44 o 
   2   1  12      698.34      665.22     16.01 o 
   3   1  12     1103.05     1098.13     21.59 o 
   4   1  12      422.49      399.02     14.14 o 
   5   1  12        1.01       -5.00      5.28 o 
   6   1  12      183.86      178.64     12.51 o 
   7   1  12      302.18      286.68     16.55 o 
   8   1  12      102.38      117.12     11.60 o 
  -9   2  12        0.54        5.28      6.18 o 
  -8   2  12       17.00       20.55      7.64 o 
  -7   2  12       33.40       22.71      7.22 o 
  -6   2  12      148.46      144.27     10.77 o 
  -5   2  12      596.50      662.68     18.76 o 
  -4   2  12       20.43       17.57      4.79 o 
  -3   2  12       95.87       88.17      6.74 o 
  -2   2  12      185.13      213.08      9.39 o 
  -1   2  12      180.68      188.47      8.76 o 
   0   2  12      849.95      891.26     20.51 o 
   1   2  12      437.15      461.42     13.52 o 
   2   2  12      343.18      310.51     11.42 o 
   3   2  12      923.43      930.90     21.12 o 
   4   2  12      339.29      342.86     14.20 o 
   5   2  12       32.65       29.44      6.94 o 
   6   2  12       33.46       26.80      6.53 o 
   7   2  12        0.05       -3.19      6.66 o 
   8   2  12       83.14       91.06     12.36 o 
  -8   3  12      107.50       93.43     12.02 o 
  -7   3  12       20.45       17.91      6.94 o 
  -6   3  12       23.88       30.76      6.53 o 
  -5   3  12      172.86      153.67     11.54 o 
  -4   3  12        8.25        6.94      4.44 o 
  -3   3  12       71.59       90.02      8.20 o 
  -2   3  12        0.02       -4.17      4.17 o 
  -1   3  12     1124.78     1064.56     22.00 o 
   0   3  12        9.27        8.86      3.24 o 
   1   3  12       51.29       53.48      6.18 o 
   2   3  12       26.38       26.46      5.35 o 
   3   3  12        3.43        2.71      6.18 o 
   4   3  12       15.44       13.82      5.62 o 
   5   3  12      102.78       89.68     10.00 o 
   6   3  12        1.28        5.55      5.97 o 
   7   3  12       53.86       41.53      8.96 o 
  -7   4  12       10.86       -1.46      7.78 o 
  -6   4  12       34.58       27.29      8.40 o 
  -5   4  12       20.20       14.79      6.94 o 
  -4   4  12        2.66       -1.11      6.04 o 
  -3   4  12        5.26       10.69      5.35 o 
  -2   4  12        0.33        9.16      3.96 o 
  -1   4  12       11.49       16.39      4.86 o 
   0   4  12        4.17       -2.43      5.03 o 
   1   4  12        0.81        3.82      4.72 o 
   2   4  12      411.43      425.78     17.40 o 
   3   4  12      113.33      102.20      9.52 o 
   4   4  12       77.22       78.90      8.89 o 
   5   4  12       18.32       13.89      8.26 o 
   6   4  12        8.24        2.08      7.15 o 
   7   4  12        4.58       16.94      6.94 o 
  -6   5  12       17.24       18.75      8.05 o 
  -5   5  12        2.46       -5.55      7.71 o 
  -4   5  12       14.14       -0.62      7.71 o 
  -3   5  12        2.90        3.68      5.62 o 
  -2   5  12       61.53       56.95      8.40 o 
  -1   5  12       39.58       24.10      7.29 o 
   0   5  12       14.16       16.35      4.17 o 
   1   5  12       13.78        3.47      6.67 o 
   2   5  12      106.80      118.44     11.88 o 
   3   5  12        0.54       17.15      6.66 o 
   4   5  12      193.45      214.61     15.01 o 
   5   5  12        5.22        2.22      7.29 o 
  -4   6  12       14.38       19.23      7.57 o 
  -3   6  12       16.79       19.09      7.71 o 
  -2   6  12        1.23       -2.85      6.80 o 
  -1   6  12        2.05       -3.47      6.66 o 
   0   6  12       14.10       10.16      4.59 o 
   1   6  12        5.05       17.70      6.53 o 
   2   6  12        5.70       -3.61      8.61 o 
   3   6  12        3.42        8.33      6.11 o 
  -9   1  13        0.05        5.83      7.01 o 
  -8   1  13        4.26        3.19      5.83 o 
  -7   1  13      113.70       95.53      9.93 o 
  -6   1  13       12.23       15.69      5.55 o 
  -5   1  13      169.93      154.60     10.29 o 
  -4   1  13     1061.85     1043.43     21.64 o 
  -3   1  13      299.57      347.38     12.18 o 
  -2   1  13        2.49        2.78      3.54 o 
  -1   1  13      378.17      444.32     12.82 o 
   0   1  13        9.36      -90.14    252.66 o 
   1   1  13      819.83      859.49     16.52 o 
   2   1  13      133.10      134.71      7.92 o 
   3   1  13      344.35      318.90     12.32 o 
   4   1  13       39.08       43.13      6.11 o 
   5   1  13       65.16       69.59      8.82 o 
   6   1  13       35.76       26.53      8.96 o 
   7   1  13       21.02       32.84      7.98 o 
   8   1  13       57.45       48.82     10.00 o 
  -9   2  13        7.61       10.69      8.47 o 
  -8   2  13        5.99        9.44      7.64 o 
  -7   2  13       70.14       73.34      9.38 o 
  -6   2  13      158.48      143.72     10.84 o 
  -5   2  13        8.39       12.08      5.48 o 
  -4   2  13       80.84       81.49      7.78 o 
  -3   2  13       43.43       39.45      6.11 o 
  -2   2  13      240.21      261.94     10.92 o 
  -1   2  13      266.32      268.01     10.37 o 
   0   2  13       14.03        9.55     12.60 o 
   1   2  13      327.78      307.34     11.84 o 
   2   2  13      130.14      136.92      8.20 o 
   3   2  13        6.70        0.42      4.79 o 
   4   2  13        1.10       -1.39      4.86 o 
   5   2  13        1.08        2.57      5.14 o 
   6   2  13       40.72       46.73      8.68 o 
   7   2  13       65.62       47.71     10.56 o 
   8   2  13       45.07       41.46     10.49 o 
  -8   3  13        3.73       -2.92      8.05 o 
  -7   3  13      113.32      126.71     13.34 o 
  -6   3  13        0.06       -4.65      6.53 o 
  -5   3  13       32.23       35.21      7.43 o 
  -4   3  13       69.79       93.49      7.99 o 
  -3   3  13      125.77      125.22      8.96 o 
  -2   3  13        4.18       -0.42      4.37 o 
  -1   3  13      500.92      501.37     15.75 o 
   0   3  13      496.24      475.49     10.95 o 
   1   3  13      408.54      405.48     15.04 o 
   2   3  13      216.73      193.73     11.40 o 
   3   3  13       18.76       18.68      5.69 o 
   4   3  13        3.15        2.57      5.14 o 
   5   3  13       27.55       28.40      6.46 o 
   6   3  13      100.64      108.50     10.35 o 
   7   3  13        0.31       -2.85      7.22 o 
  -7   4  13       18.20       25.55      7.78 o 
  -6   4  13       24.45       15.28      7.22 o 
  -5   4  13        5.79        5.48      5.83 o 
  -4   4  13      328.33      316.53     15.51 o 
  -3   4  13      175.98      171.26     11.61 o 
  -2   4  13       76.67       77.24      8.68 o 
  -1   4  13       60.65       50.91      7.64 o 
   0   4  13      178.73      174.29      8.76 o 
   1   4  13     1233.22     1169.12     27.93 o 
   2   4  13       14.44       17.57      6.39 o 
   3   4  13      193.27      183.23     12.51 o 
   4   4  13       16.60       24.93      6.94 o 
   5   4  13        0.56        3.89      5.48 o 
   6   4  13       69.04       79.87      9.86 o 
  -6   5  13       13.59        5.35      8.19 o 
  -5   5  13       89.64       95.57     10.90 o 
  -4   5  13       42.04       43.68      8.89 o 
  -3   5  13       46.26       41.39      8.40 o 
  -2   5  13       30.51       34.37      7.78 o 
  -1   5  13        5.40        3.54      5.76 o 
   0   5  13       18.90       13.66      4.70 o 
   1   5  13        0.74        0.62      5.35 o 
   2   5  13      525.73      517.90     21.03 o 
   3   5  13      122.68      125.40     12.78 o 
   4   5  13       10.96       25.76      8.19 o 
   5   5  13       25.60       47.91      8.54 o 
  -3   6  13       77.81       77.30     10.07 o 
  -2   6  13        0.03       -3.61      7.36 o 
  -1   6  13        0.47       -6.46      6.66 o 
   0   6  13        2.00        0.95      5.26 o 
   1   6  13      135.15      169.52     13.41 o 
   2   6  13       30.90       22.36      9.10 o 
  -9   0  14       21.41       23.54      8.54 o 
  -8   0  14       17.37       21.94      7.22 o 
  -7   0  14        0.12       -2.29      5.90 o 
  -6   0  14      119.43      132.71      9.80 o 
  -5   0  14      140.22      134.62      9.59 o 
  -4   0  14      625.77      627.83     17.52 o 
  -3   0  14      577.43      615.10     15.84 o 
  -2   0  14       31.44       25.97      4.17 o 
  -1   0  14      801.32      956.47     18.48 o 
   0   0  14     2836.64     3062.78     52.95 o 
   1   0  14      851.42      825.51     17.57 o 
   2   0  14       57.44       62.58      5.90 o 
   3   0  14      360.83      329.93     12.67 o 
   4   0  14     1046.51     1123.02     23.72 o 
   5   0  14     1327.93     1269.41     27.32 o 
   6   0  14      579.88      580.92     20.56 o 
   7   0  14       52.13       48.33      9.31 o 
   8   0  14        2.61        1.46      7.08 o 
  -9   1  14        5.64        7.43      7.43 o 
  -8   1  14        1.20        4.58      6.66 o 
  -7   1  14      155.47      134.53     11.88 o 
  -6   1  14        0.31       -3.05      5.42 o 
  -5   1  14       42.04       41.95      7.50 o 
  -4   1  14      112.14       97.35      8.55 o 
  -3   1  14      102.70       87.07      7.78 o 
  -2   1  14       11.54        8.82      4.03 o 
  -1   1  14       34.99       27.71      4.51 o 
   0   1  14      135.09       84.41     49.50 o 
   1   1  14     3160.78     3181.08     33.38 o 
   2   1  14      197.06      192.99      9.32 o 
   3   1  14      198.43      188.79     10.01 o 
   4   1  14       15.19       13.47      5.21 o 
   5   1  14      103.45      120.47      9.38 o 
   6   1  14      925.34      914.86     26.18 o 
   7   1  14       20.70       10.21      9.10 o 
   8   1  14        0.04       -3.61      6.46 o 
  -8   2  14        3.58        6.87      6.25 o 
  -7   2  14        0.34        2.43      5.90 o 
  -6   2  14      204.85      175.73     12.79 o 
  -5   2  14        0.33        0.97      4.30 o 
  -4   2  14      227.24      245.07     11.40 o 
  -3   2  14     1210.38     1064.88     22.92 o 
  -2   2  14        3.19        2.57      4.30 o 
  -1   2  14       81.34       90.04      6.46 o 
   0   2  14       73.54       54.70    164.95 o 
   1   2  14      269.62      280.78     11.76 o 
   2   2  14       89.44       97.54      7.16 o 
   3   2  14       32.92       42.50      6.39 o 
   4   2  14       39.75       37.29      7.15 o 
   5   2  14      925.90      891.96     24.86 o 
   6   2  14       75.37       96.06     10.21 o 
   7   2  14        4.97       24.23      5.97 o 
   8   2  14       47.69       65.34      9.58 o 
  -8   3  14       18.29       28.33      7.85 o 
  -7   3  14        6.04       10.00      6.46 o 
  -6   3  14       40.83       31.18      8.26 o 
  -5   3  14       10.17       10.28      5.35 o 
  -4   3  14        9.21       10.83      4.65 o 
  -3   3  14       12.10        3.19      5.69 o 
  -2   3  14      144.17      144.21      9.45 o 
  -1   3  14      718.72      711.63     19.48 o 
   0   3  14        0.17        0.07      4.58 o 
   1   3  14       71.35       65.99      7.15 o 
   2   3  14       10.30        5.83      5.21 o 
   3   3  14       22.32       28.68      6.04 o 
   4   3  14       23.25       15.41      6.60 o 
   5   3  14       27.95       29.37      6.94 o 
   6   3  14        1.63       -3.89      6.60 o 
   7   3  14       21.78       33.54      8.89 o 
  -7   4  14       11.20       10.41      7.85 o 
  -6   4  14        1.14       -7.71      7.71 o 
  -5   4  14        6.46        9.93      6.04 o 
  -4   4  14      160.38      153.23     11.81 o 
  -3   4  14       34.52       30.76      7.29 o 
  -2   4  14        7.06        5.69      5.90 o 
  -1   4  14       15.63        5.55      5.76 o 
   0   4  14       68.58       72.94      6.70 o 
   1   4  14      177.54      179.26     12.79 o 
   2   4  14       74.09       87.79      9.65 o 
   3   4  14        9.82       10.21      5.90 o 
   4   4  14       14.34        0.00      6.39 o 
   5   4  14        8.94        0.69      7.50 o 
   6   4  14        0.25        2.92      6.87 o 
  -5   5  14        7.61        4.30      7.08 o 
  -4   5  14        3.43        8.12      5.97 o 
  -3   5  14        0.03        3.19      5.83 o 
  -2   5  14       92.58       77.45      9.59 o 
  -1   5  14        0.09       -7.08      7.08 o 
   0   5  14        1.35       -1.63      4.09 o 
   1   5  14       56.42       38.89      8.89 o 
   2   5  14       21.75       30.69      8.26 o 
   3   5  14       34.07       26.87      7.85 o 
   4   5  14        2.47       -6.46      8.12 o 
   5   5  14        9.44       12.29      8.33 o 
  -3   6  14        0.05        1.53      8.05 o 
  -2   6  14        1.12       11.87      5.07 o 
  -1   6  14        6.04       13.89      6.25 o 
   0   6  14        1.04       -1.81      5.47 o 
   1   6  14        0.40        8.89      6.32 o 
   2   6  14       45.22       60.20     10.28 o 
  -9   1  15        0.81        9.16      6.73 o 
  -8   1  15        0.09        6.73      5.42 o 
  -7   1  15        0.15        5.97      5.76 o 
  -6   1  15       13.82       18.33      6.25 o 
  -5   1  15       24.54       28.33      6.18 o 
  -4   1  15       51.73       46.88      6.53 o 
  -3   1  15      109.09       99.30      7.85 o 
  -2   1  15      407.78      388.23     13.17 o 
  -1   1  15      218.38      230.53     10.09 o 
   0   1  15      131.79      106.74      6.74 o 
   1   1  15       74.26       67.80      8.13 o 
   2   1  15      348.48      348.07     13.51 o 
   3   1  15      345.04      318.20     13.37 o 
   4   1  15      163.21      161.32     10.63 o 
   5   1  15        3.89       11.32      5.42 o 
   6   1  15       82.06       82.73     11.46 o 
   7   1  15        0.16       -4.65      7.01 o 
   8   1  15        1.33       -7.22      7.22 o 
  -8   2  15        0.56       12.01      5.97 o 
  -7   2  15        5.87       -5.62      6.25 o 
  -6   2  15       34.82       30.76      7.92 o 
  -5   2  15       16.99       17.50      5.62 o 
  -4   2  15       46.66       42.50      6.60 o 
  -3   2  15      484.42      470.23     16.38 o 
  -2   2  15       16.42       20.21      4.44 o 
  -1   2  15      857.07      891.73     20.14 o 
   0   2  15      870.42      849.22     25.46 o 
   1   2  15      183.86      211.72     10.36 o 
   2   2  15       15.95       12.29      4.72 o 
   3   2  15      132.99      123.21      9.24 o 
   4   2  15      268.76      246.84     13.28 o 
   5   2  15       93.23       88.01     10.07 o 
   6   2  15       35.04       33.96      7.29 o 
   7   2  15       34.85       31.25      8.26 o 
  -8   3  15       27.06       37.29      9.37 o 
  -7   3  15        0.28       -2.71      6.53 o 
  -6   3  15       33.88       30.83      8.19 o 
  -5   3  15       73.60       69.87      7.36 o 
  -4   3  15        4.92        8.68      5.69 o 
  -3   3  15      162.44      149.99     11.47 o 
  -2   3  15      443.23      444.50     15.74 o 
  -1   3  15      836.96      863.49     21.17 o 
   0   3  15      247.15      242.58      9.35 o 
   1   3  15        2.79        8.96      4.44 o 
   2   3  15      163.40      167.78     10.01 o 
   3   3  15       72.23       80.08      8.33 o 
   4   3  15       98.29       90.52     11.05 o 
   5   3  15      253.48      250.10     15.23 o 
   6   3  15       31.62       28.95      8.12 o 
   7   3  15       57.28       46.53      9.24 o 
  -7   4  15        7.76        8.40      8.12 o 
  -6   4  15       25.18       34.09      8.89 o 
  -5   4  15      163.33      165.59     12.93 o 
  -4   4  15       12.31       22.56      6.04 o 
  -3   4  15       13.88       16.18      5.76 o 
  -2   4  15       78.68      101.55      9.45 o 
  -1   4  15        8.91       13.54      5.48 o 
   0   4  15     1345.33     1354.30     28.29 o 
   1   4  15        0.81        6.94      6.18 o 
   2   4  15       22.07       21.66      6.74 o 
   3   4  15      164.73      164.84     13.34 o 
   4   4  15      227.94      242.47     14.46 o 
   5   4  15       75.58       62.51     10.28 o 
   6   4  15       10.94       -7.50      8.68 o 
  -5   5  15       95.50       88.07     12.02 o 
  -4   5  15        0.64       -0.69      6.53 o 
  -3   5  15        9.33        8.61      7.43 o 
  -2   5  15       10.14        8.96      5.69 o 
  -1   5  15      209.84      206.58     14.04 o 
   0   5  15       46.93       54.98      6.21 o 
   1   5  15        0.06        0.62      6.04 o 
   2   5  15       78.13       98.70     10.42 o 
   3   5  15       10.10        6.18      8.19 o 
   4   5  15       52.83       61.67      9.86 o 
  -2   6  15        1.29        2.29      6.87 o 
  -1   6  15        3.49        2.22      7.01 o 
   0   6  15       44.07       60.83      8.30 o 
   1   6  15       23.20        8.33      8.68 o 
  -9   0  16       29.72       36.04      9.58 o 
  -8   0  16       39.68       34.65      8.75 o 
  -7   0  16       96.16       90.65     10.42 o 
  -6   0  16        6.06        9.58      5.83 o 
  -5   0  16       47.84       46.25      7.08 o 
  -4   0  16       54.03       47.78      8.82 o 
  -3   0  16     1098.62     1117.29     22.98 o 
  -2   0  16      371.55      333.76     12.54 o 
  -1   0  16     1956.31     2105.27     27.76 o 
   0   0  16      154.20      196.69     13.24 o 
   1   0  16       69.83       83.78      6.53 o 
   2   0  16       29.13       21.73      5.28 o 
   3   0  16        9.62       17.57      4.72 o 
   4   0  16     2476.09     2449.36     38.57 o 
   5   0  16      195.47      207.01     13.07 o 
   6   0  16       10.18       20.76      6.32 o 
   7   0  16      436.24      416.73     20.18 o 
   8   0  16       28.01       28.82      9.51 o 
  -8   1  16        0.09        2.78      5.76 o 
  -7   1  16        0.01        9.16      6.11 o 
  -6   1  16      150.23      144.47     11.67 o 
  -5   1  16      802.12      760.92     21.36 o 
  -4   1  16        0.57       -4.86      4.86 o 
  -3   1  16      104.26       94.70      7.85 o 
  -2   1  16      358.98      390.65     13.30 o 
  -1   1  16      806.58      852.43     19.16 o 
   0   1  16       13.72       -4.81     53.01 o 
   1   1  16       28.78       30.35      4.79 o 
   2   1  16      382.98      332.59     13.44 o 
   3   1  16     1684.88     1705.37     29.53 o 
   4   1  16       40.01       56.53      7.64 o 
   5   1  16        2.20       -3.19      6.60 o 
   6   1  16       81.21       81.06     10.63 o 
   7   1  16       37.00       30.69      8.47 o 
   8   1  16       75.24       75.42     11.81 o 
  -8   2  16       13.66        7.22      7.64 o 
  -7   2  16        4.12        3.26      6.66 o 
  -6   2  16        1.93       10.97      5.48 o 
  -5   2  16        8.77        4.17      6.25 o 
  -4   2  16        7.40        7.57      5.14 o 
  -3   2  16      500.50      537.12     17.21 o 
  -2   2  16       32.45       33.61      5.83 o 
  -1   2  16      127.85      109.18      8.69 o 
   0   2  16       47.20       17.82    110.57 o 
   1   2  16      367.84      360.73     13.65 o 
   2   2  16       39.20       30.28      6.25 o 
   3   2  16       45.90       45.90      6.60 o 
   4   2  16      647.30      622.13     20.50 o 
   5   2  16        6.30       10.28      5.28 o 
   6   2  16        2.87        1.25      8.05 o 
   7   2  16       14.07       16.45      6.94 o 
  -7   3  16       18.53       19.65      7.43 o 
  -6   3  16       49.70       45.07      9.44 o 
  -5   3  16        0.89       -0.56      5.28 o 
  -4   3  16        6.94        6.87      5.83 o 
  -3   3  16      399.05      387.60     15.87 o 
  -2   3  16      118.34      133.06     10.28 o 
  -1   3  16      145.13      150.18     10.42 o 
   0   3  16       41.22       40.57      5.20 o 
   1   3  16        3.97        2.85      4.79 o 
   2   3  16      333.26      301.36     14.40 o 
   3   3  16      657.25      658.73     21.33 o 
   4   3  16        3.74        9.72      6.25 o 
   5   3  16       53.98       52.85      9.72 o 
   6   3  16       58.28       43.82     10.69 o 
   7   3  16        1.36       -4.65      7.57 o 
  -6   4  16        0.69       -8.19      8.19 o 
  -5   4  16        0.99        0.62      6.66 o 
  -4   4  16      112.19      119.98      9.80 o 
  -3   4  16        0.78       -2.29      6.39 o 
  -2   4  16      207.79      204.65     13.00 o 
  -1   4  16      304.17      307.80     14.96 o 
   0   4  16      148.79      133.04      8.45 o 
   1   4  16      130.58      135.21     11.19 o 
   2   4  16       36.38       39.72      7.57 o 
   3   4  16       33.71       25.00      8.26 o 
   4   4  16       25.82       15.00      7.98 o 
   5   4  16        0.00        5.69      7.22 o 
   6   4  16      104.83       88.22     12.29 o 
  -5   5  16        2.97       -6.04      8.26 o 
  -4   5  16        3.54        5.69      7.08 o 
  -3   5  16       25.34       22.43      7.36 o 
  -2   5  16        9.86        5.28      7.08 o 
  -1   5  16        3.09        1.32      6.73 o 
   0   5  16        1.83        1.00      5.48 o 
   1   5  16       33.15       22.36      7.85 o 
   2   5  16      168.62      153.43     13.55 o 
   3   5  16        3.10        3.54      6.73 o 
   4   5  16        1.47       -7.22      7.22 o 
  -1   6  16        2.73       10.00      5.97 o 
   0   6  16       44.36       53.98      6.55 o 
  -8   1  17        3.05        8.47      6.94 o 
  -7   1  17        9.08       10.07      7.01 o 
  -6   1  17       15.13       10.69      6.18 o 
  -5   1  17        0.57        0.00      5.90 o 
  -4   1  17        1.87        7.29      4.86 o 
  -3   1  17        0.18        0.83      4.79 o 
  -2   1  17      274.89      265.51     11.90 o 
  -1   1  17       64.20       69.11      7.02 o 
   0   1  17       65.12       52.80     42.41 o 
   1   1  17        0.65        4.72      3.75 o 
   2   1  17      175.71      174.63     11.47 o 
   3   1  17      114.75      103.04      9.87 o 
   4   1  17      167.97      148.94     11.40 o 
   5   1  17      151.07      140.72     11.40 o 
   6   1  17      250.56      262.74     15.85 o 
   7   1  17       19.41        4.93      7.78 o 
  -8   2  17       17.76       12.57      7.92 o 
  -7   2  17       71.13       72.44      9.10 o 
  -6   2  17        1.96        0.62      6.73 o 
  -5   2  17      324.97      287.11     14.96 o 
  -4   2  17      317.25      348.71     15.79 o 
  -3   2  17      902.56      888.68     22.71 o 
  -2   2  17       72.45       64.04      7.36 o 
  -1   2  17        2.95        2.92      4.86 o 
   0   2  17        5.53     -238.69    514.32 o 
   1   2  17      484.34      502.23     16.65 o 
   2   2  17       22.27       24.16      6.67 o 
   3   2  17       24.27       20.14      6.46 o 
   4   2  17      243.19      254.42     14.32 o 
   5   2  17      123.66      144.09     11.53 o 
   6   2  17       40.72       31.11      8.68 o 
   7   2  17      103.28       87.94     12.16 o 
  -7   3  17        6.17        4.30      8.61 o 
  -6   3  17        4.67        0.62      6.04 o 
  -5   3  17        1.38       11.94      4.93 o 
  -4   3  17       21.95       17.08      6.67 o 
  -3   3  17       38.40       39.79      7.71 o 
  -2   3  17      725.41      707.10     20.93 o 
  -1   3  17       39.42       41.39      7.64 o 
   0   3  17       14.56       10.55      4.83 o 
   1   3  17      624.55      642.26     20.22 o 
   2   3  17       84.81       94.05      9.31 o 
   3   3  17      313.30      298.63     15.79 o 
   4   3  17        2.87        7.15      6.04 o 
   5   3  17       49.01       37.85      9.31 o 
   6   3  17      113.52      112.12     11.95 o 
  -6   4  17        1.99        2.92      7.29 o 
  -5   4  17       58.30       55.49      9.03 o 
  -4   4  17        7.63       -1.25      6.87 o 
  -3   4  17      182.72      168.12     12.86 o 
  -2   4  17       33.47       29.30      7.22 o 
  -1   4  17       77.24       73.83      9.03 o 
   0   4  17      106.46       94.49     10.04 o 
   1   4  17       68.96       70.22      8.96 o 
   2   4  17      329.83      408.05     18.23 o 
   3   4  17        3.96        2.50      7.01 o 
   4   4  17        0.49       -4.72      7.91 o 
   5   4  17        2.94       12.43      7.78 o 
  -4   5  17       10.97       26.38      6.94 o 
  -3   5  17        6.82       17.50      6.66 o 
  -2   5  17      233.98      225.71     16.13 o 
  -1   5  17       61.19       53.96     10.35 o 
   0   5  17        0.34       -4.59      4.59 o 
   1   5  17       11.27        9.51      7.71 o 
   2   5  17       15.98       18.19      7.71 o 
   3   5  17       50.09       67.43      9.03 o 
  -8   0  18       25.12       22.22      7.92 o 
  -7   0  18      106.85      112.61     11.53 o 
  -6   0  18       80.65       88.14     10.35 o 
  -5   0  18       59.14       53.55      7.99 o 
  -4   0  18      139.83      125.43      9.94 o 
  -3   0  18      152.46      154.23     10.08 o 
  -2   0  18        1.98        5.69      4.30 o 
  -1   0  18      533.71      530.73     15.90 o 
   0   0  18        7.04       -9.00      9.00 o 
   1   0  18     2832.11     3016.05     37.04 o 
   2   0  18      669.48      646.38     18.63 o 
   3   0  18        7.96       10.28      6.67 o 
   4   0  18     1439.44     1422.86     30.63 o 
   5   0  18       63.23       61.33      8.61 o 
   6   0  18      194.63      194.26     13.76 o 
   7   0  18        2.98        5.76      7.91 o 
  -8   1  18        0.02        5.83      6.73 o 
  -7   1  18       22.08       12.98      8.33 o 
  -6   1  18       20.11       29.16      6.60 o 
  -5   1  18      468.75      515.66     18.94 o 
  -4   1  18      283.06      248.89     13.15 o 
  -3   1  18      321.74      315.72     13.78 o 
  -2   1  18       15.00       16.80      5.21 o 
  -1   1  18      114.77      110.35      7.92 o 
   0   1  18       80.41       11.86     65.20 o 
   1   1  18      127.21      127.38      9.31 o 
   2   1  18     1941.99     1948.66     32.67 o 
   3   1  18        2.60       -0.97      5.21 o 
   4   1  18      173.97      172.65     12.02 o 
   5   1  18       65.89       66.67      8.61 o 
   6   1  18        8.36       11.11      7.29 o 
   7   1  18       29.35        6.53      9.51 o 
  -8   2  18       15.82        2.29      8.68 o 
  -7   2  18       28.20       17.78      7.57 o 
  -6   2  18       15.23       12.36      7.15 o 
  -5   2  18       32.29       17.98      7.57 o 
  -4   2  18      178.67      182.04     12.72 o 
  -3   2  18      128.87      127.30      9.94 o 
  -2   2  18      205.64      220.19     11.89 o 
  -1   2  18       67.69       61.33      7.22 o 
   0   2  18     1596.80     1562.45     90.75 o 
   1   2  18      618.25      562.61     18.90 o 
   2   2  18      226.02      224.59     12.79 o 
   3   2  18       69.51       78.00      8.40 o 
   4   2  18       10.67       12.36      7.01 o 
   5   2  18        0.02       -0.62      6.73 o 
   6   2  18       95.08       98.15     10.97 o 
   7   2  18        0.73        0.76      8.96 o 
  -7   3  18       28.91       40.69      8.12 o 
  -6   3  18       37.08       33.68      8.47 o 
  -5   3  18       11.89       -2.50      6.80 o 
  -4   3  18       78.25       70.50      9.79 o 
  -3   3  18      169.34      187.72     12.51 o 
  -2   3  18      412.07      406.54     16.36 o 
  -1   3  18      458.12      460.31     17.48 o 
   0   3  18        0.94      -38.79     60.54 o 
   1   3  18       38.90       38.26      6.60 o 
   2   3  18      130.85      107.14     10.35 o 
   3   3  18      133.70      128.89     11.19 o 
   4   3  18      139.11      127.22     12.72 o 
   5   3  18      162.60      136.61     13.13 o 
   6   3  18       26.56       30.41      9.10 o 
  -6   4  18        1.84        0.76      6.94 o 
  -5   4  18       10.78        7.64      7.22 o 
  -4   4  18        0.01        0.00      7.15 o 
  -3   4  18       56.91       57.64      9.17 o 
  -2   4  18        8.92        7.15      6.53 o 
  -1   4  18        6.55       -6.87      6.87 o 
   0   4  18        8.27        4.91     14.96 o 
   1   4  18       61.67       46.74      8.54 o 
   2   4  18        6.67       -2.50      6.18 o 
   3   4  18      210.26      192.74     13.41 o 
   4   4  18        3.20       -2.08      6.73 o 
   5   4  18        7.91       -3.05      7.91 o 
  -4   5  18       24.02       21.11      7.29 o 
  -3   5  18       25.40        8.68      9.17 o 
  -2   5  18       95.45      122.32     10.97 o 
  -1   5  18       33.52       41.94      9.24 o 
   0   5  18       15.25       27.18      5.72 o 
   1   5  18       30.34       35.06     10.07 o 
   2   5  18       54.41       48.40      8.89 o 
   3   5  18       11.00        6.80      8.19 o 
  -8   1  19        3.07        8.26      7.29 o 
  -7   1  19        6.79       15.48      7.85 o 
  -6   1  19      164.72      194.51     14.04 o 
  -5   1  19      276.85      271.16     15.58 o 
  -4   1  19       27.53       33.75      7.08 o 
  -3   1  19      428.66      406.25     16.16 o 
  -2   1  19        7.37        9.37      5.48 o 
  -1   1  19        0.56       -5.28      5.28 o 
   0   1  19      179.61      155.58     16.79 o 
   1   1  19      162.12      152.85     10.29 o 
   2   1  19      212.38      203.23     12.93 o 
   3   1  19      162.35      152.62     10.98 o 
   4   1  19        1.22       -1.11      6.60 o 
   5   1  19      127.58      138.61     11.39 o 
   6   1  19        9.88       21.66      6.53 o 
   7   1  19        0.82       -5.28      7.15 o 
  -7   2  19        4.73       -5.62      7.64 o 
  -6   2  19       56.33       55.00      8.06 o 
  -5   2  19        4.00       -3.47      7.29 o 
  -4   2  19      657.68      676.82     21.40 o 
  -3   2  19       13.90       15.14      5.62 o 
  -2   2  19        7.67        5.28      5.00 o 
  -1   2  19      197.41      185.62     11.47 o 
   0   2  19      103.06     -277.76    568.62 o 
   1   2  19       15.48       -4.86      6.73 o 
   2   2  19      133.73      113.61     10.49 o 
   3   2  19      184.08      171.47     12.65 o 
   4   2  19      105.36       94.13     10.56 o 
   5   2  19       12.80       18.05      7.01 o 
   6   2  19       40.96       29.86      9.03 o 
  -7   3  19        1.02       -7.91      7.91 o 
  -6   3  19        0.01        6.94      6.73 o 
  -5   3  19       94.08       76.27     10.42 o 
  -4   3  19       18.39       26.25      7.08 o 
  -3   3  19       81.69       91.69      8.96 o 
  -2   3  19      178.33      191.83     11.82 o 
  -1   3  19       83.90      102.04     10.00 o 
   0   3  19      465.29      478.47     13.51 o 
   1   3  19       32.63       24.93      6.74 o 
   2   3  19       61.95       53.75      9.17 o 
   3   3  19      277.00      301.04     17.45 o 
   4   3  19      134.09      137.50     12.30 o 
   5   3  19      167.75      169.06     13.55 o 
   6   3  19       18.95       19.93      9.10 o 
  -6   4  19        1.24        8.54      7.01 o 
  -5   4  19        1.61        0.69      6.66 o 
  -4   4  19       17.59       31.73      8.26 o 
  -3   4  19       86.77      102.80     10.97 o 
  -2   4  19      246.03      268.29     15.16 o 
  -1   4  19      155.94      161.00     12.44 o 
   0   4  19       96.78       86.99      6.74 o 
   1   4  19       93.22       95.37     10.28 o 
   2   4  19        0.02       -4.51      6.53 o 
   3   4  19       57.95       60.49      9.10 o 
   4   4  19       71.72       72.44     11.04 o 
  -3   5  19        4.63       23.74      7.98 o 
  -2   5  19       21.21       26.66      7.92 o 
  -1   5  19       19.46       17.08      8.54 o 
   0   5  19      103.20       96.31     10.49 o 
   1   5  19       31.92       41.31      9.30 o 
   2   5  19       44.66       53.75     10.00 o 
  -8   0  20        1.99        9.86      7.91 o 
  -7   0  20      353.25      364.98     19.69 o 
  -6   0  20       17.27       20.97      6.39 o 
  -5   0  20        1.29       -6.46      6.46 o 
  -4   0  20      218.83      210.94     12.31 o 
  -3   0  20        4.80       -0.49      5.97 o 
  -2   0  20      492.22      484.48     17.28 o 
  -1   0  20       18.12       21.94      5.90 o 
   0   0  20      512.20      534.38     19.55 o 
   1   0  20      211.54      206.92     11.68 o 
   2   0  20      906.79      861.63     23.05 o 
   3   0  20       44.84       33.40      7.71 o 
   4   0  20        0.25        0.56      5.76 o 
   5   0  20        3.73       14.37     12.77 o 
   6   0  20       13.66       20.07      7.36 o 
   7   0  20       19.54       20.00      8.33 o 
  -8   1  20       18.38       23.88      7.85 o 
  -7   1  20      185.11      209.25     14.59 o 
  -6   1  20      184.82      173.05     13.27 o 
  -5   1  20      151.38      159.41     12.72 o 
  -4   1  20      365.97      364.58     16.01 o 
  -3   1  20      128.55      120.07     10.42 o 
  -2   1  20      569.81      552.12     18.54 o 
  -1   1  20      472.83      493.47     16.93 o 
   0   1  20      124.23       85.58     44.51 o 
   1   1  20       52.62       58.75      7.29 o 
   2   1  20      664.52      613.62     20.43 o 
   3   1  20        1.43       -5.97      5.97 o 
   4   1  20      293.96      302.12     15.93 o 
   5   1  20       11.42       15.27      7.15 o 
   6   1  20       67.05       97.16     10.63 o 
  -7   2  20       25.38       49.51      8.61 o 
  -6   2  20       41.11       50.34      8.82 o 
  -5   2  20      363.73      390.03     17.81 o 
  -4   2  20       54.14       42.78      8.54 o 
  -3   2  20      178.11      201.77     12.30 o 
  -2   2  20       18.49       13.19      6.11 o 
  -1   2  20       28.76       23.26      7.29 o 
   0   2  20      668.13      663.02     21.86 o 
   1   2  20       86.43       75.44      9.31 o 
   2   2  20      548.85      505.46     18.95 o 
   3   2  20      159.83      154.21     11.74 o 
   4   2  20       33.03       33.82      8.96 o 
   5   2  20       71.26       78.55      9.51 o 
   6   2  20        0.04        2.22      6.66 o 
  -6   3  20       14.59       18.68      8.12 o 
  -5   3  20        4.21       -3.96      7.43 o 
  -4   3  20        2.00        6.18      5.62 o 
  -3   3  20       65.05       60.49      8.40 o 
  -2   3  20      163.34      156.57     12.58 o 
  -1   3  20       64.45       84.80      8.33 o 
   0   3  20      376.35      368.83     12.68 o 
   1   3  20       56.21       43.20      8.40 o 
   2   3  20       34.61       17.15      8.40 o 
   3   3  20       52.41       45.70      9.51 o 
   4   3  20       30.76       36.94      8.61 o 
   5   3  20       75.68       71.33     10.00 o 
  -5   4  20        8.44       -3.68      7.78 o 
  -4   4  20       77.48       92.23     11.88 o 
  -3   4  20       14.09       18.68      7.78 o 
  -2   4  20       27.95       14.79      7.57 o 
  -1   4  20        0.26       -7.36      7.36 o 
   0   4  20        7.46        6.15      5.49 o 
   1   4  20       23.06       38.88      7.08 o 
   2   4  20        6.54        0.00      6.39 o 
   3   4  20        5.47        2.15      7.01 o 
   4   4  20        1.00       -8.61      8.61 o 
  -3   5  20       16.51       13.82      9.03 o 
  -2   5  20        0.00       -2.22      5.90 o 
  -1   5  20      111.81      116.91     11.60 o 
   0   5  20       28.93       34.44      7.78 o 
   1   5  20        1.13        8.96      7.36 o 
   2   5  20        6.20       17.77      7.78 o 
  -7   1  21       46.38       36.67     10.90 o 
  -6   1  21       59.59       63.34      9.65 o 
  -5   1  21       33.68       25.69      7.08 o 
  -4   1  21       27.65       33.19      7.71 o 
  -3   1  21      464.86      487.32     18.31 o 
  -2   1  21      188.79      195.96     11.68 o 
  -1   1  21      262.38      247.53     13.42 o 
   0   1  21       39.19     -221.63    221.63 o 
   1   1  21       55.04       65.77      8.47 o 
   2   1  21       31.22       16.32      7.08 o 
   3   1  21      102.65      107.33      9.45 o 
   4   1  21        3.70        0.00      6.53 o 
   5   1  21        0.06        3.33      5.83 o 
   6   1  21        0.81       -2.92      6.80 o 
  -7   2  21        0.02        6.73      7.01 o 
  -6   2  21        7.86        5.48      7.22 o 
  -5   2  21       49.76       60.69      9.03 o 
  -4   2  21        6.02        2.36      6.87 o 
  -3   2  21        6.81       11.11      6.11 o 
  -2   2  21      649.80      672.41     21.54 o 
  -1   2  21       82.32       90.44      9.31 o 
   0   2  21      250.53      221.05     10.75 o 
   1   2  21      191.47      185.59     12.44 o 
   2   2  21       50.97       51.11      7.92 o 
   3   2  21      212.80      195.19     13.35 o 
   4   2  21      146.49      174.19     12.72 o 
   5   2  21        0.43       16.04      6.11 o 
   6   2  21        8.96       18.40      7.98 o 
  -6   3  21       21.85       13.33      8.33 o 
  -5   3  21       14.37       28.19      5.55 o 
  -4   3  21      140.73      156.82     12.51 o 
  -3   3  21      182.85      201.69     13.55 o 
  -2   3  21      263.98      256.79     15.09 o 
  -1   3  21       99.82       96.98      9.73 o 
   0   3  21       60.47        6.71     51.22 o 
   1   3  21       45.18       45.83      8.12 o 
   2   3  21      334.39      369.51     17.74 o 
   3   3  21       58.61       75.84      9.93 o 
   4   3  21        0.21       -2.08      6.73 o 
   5   3  21        1.85        6.04      6.25 o 
  -5   4  21       21.38       35.27      8.12 o 
  -4   4  21       84.77       78.90     11.39 o 
  -3   4  21       23.64       28.33      8.26 o 
  -2   4  21       47.97       50.97      9.37 o 
  -1   4  21        2.05       -7.36      7.36 o 
   0   4  21       63.93       71.50      6.97 o 
   1   4  21       76.83       76.26     10.21 o 
   2   4  21       27.51       39.09      7.08 o 
   3   4  21       46.04       49.79      9.03 o 
  -2   5  21       20.60       21.59      6.73 o 
  -1   5  21        0.90        2.29      7.36 o 
   0   5  21        6.32        8.95      5.65 o 
  -7   0  22       96.07       95.99     12.50 o 
  -6   0  22       80.24       68.76     10.63 o 
  -5   0  22       86.08      101.83     10.07 o 
  -4   0  22      831.50      792.93     24.35 o 
  -3   0  22      178.28      182.03     12.30 o 
  -2   0  22       95.03       95.80     10.14 o 
  -1   0  22        6.82        9.58      5.28 o 
   0   0  22      144.92      120.75      9.91 o 
   1   0  22      240.36      208.32     12.10 o 
   2   0  22      383.61      408.31     17.33 o 
   3   0  22      137.18      125.14     10.70 o 
   4   0  22      106.58       96.35     10.70 o 
   5   0  22       93.36       80.50     10.28 o 
   6   0  22       62.47       39.72     11.60 o 
  -7   1  22       13.54       30.48      7.50 o 
  -6   1  22       21.88       23.05      7.71 o 
  -5   1  22      132.42      154.94     11.46 o 
  -4   1  22       39.17       49.93      8.96 o 
  -3   1  22       16.39       14.23      6.87 o 
  -2   1  22        8.04       -1.04      5.69 o 
  -1   1  22      139.51      132.17     10.84 o 
   0   1  22     1446.41     1353.37     58.10 o 
   1   1  22       16.97       12.22      7.36 o 
   2   1  22        0.43        1.11      4.37 o 
   3   1  22        0.75        1.74      5.69 o 
   4   1  22       15.54       15.90      7.36 o 
   5   1  22       32.52       28.47      8.47 o 
   6   1  22       20.61       34.23      7.36 o 
  -6   2  22        0.45        3.54      6.73 o 
  -5   2  22       46.20       47.36     10.07 o 
  -4   2  22        3.31        3.68      6.04 o 
  -3   2  22       68.75       64.66      9.17 o 
  -2   2  22        3.19        7.85      6.80 o 
  -1   2  22      207.45      203.47     12.72 o 
   0   2  22       40.00        8.04     54.44 o 
   1   2  22       29.11       11.87      8.61 o 
   2   2  22      240.32      252.86     14.04 o 
   3   2  22        0.92        2.50      6.04 o 
   4   2  22      156.08      162.53     14.24 o 
   5   2  22       95.91      145.52     12.02 o 
  -6   3  22       31.10       16.11      9.10 o 
  -5   3  22        0.07       10.69      6.46 o 
  -4   3  22        6.81       -5.35      8.47 o 
  -3   3  22       44.08       53.68      8.68 o 
  -2   3  22      135.37      137.29     13.13 o 
  -1   3  22       13.53       15.83      6.87 o 
   0   3  22      253.07      264.80     12.83 o 
   1   3  22       36.53       46.11      7.08 o 
   2   3  22       11.12        0.62      7.78 o 
   3   3  22       60.53       46.39     10.07 o 
   4   3  22        2.00        2.15      7.01 o 
  -4   4  22       12.44       17.22      7.78 o 
  -3   4  22       65.58       60.28      8.96 o 
  -2   4  22       32.10       48.05      8.12 o 
  -1   4  22        0.89       -1.39      7.29 o 
   0   4  22       19.58       25.31     22.08 o 
   1   4  22       10.06       -0.69      7.50 o 
   2   4  22        4.70       16.66      7.08 o 
   3   4  22        0.95        0.00      6.73 o 
  -7   1  23       19.43       28.47      9.10 o 
  -6   1  23        1.68        1.39      7.22 o 
  -5   1  23        3.03        3.89      6.94 o 
  -4   1  23       55.61       49.93      9.51 o 
  -3   1  23       19.41        9.23      7.43 o 
  -2   1  23       46.49       40.56      7.71 o 
  -1   1  23       81.08       68.77      9.45 o 
   0   1  23       20.76     -165.98    165.98 o 
   1   1  23        0.21       -3.89      5.28 o 
   2   1  23        7.38       -0.56      6.53 o 
   3   1  23        0.02       -1.25      5.83 o 
   4   1  23      142.42      130.83     12.65 o 
   5   1  23       60.78       54.31     10.69 o 
  -6   2  23      111.35      101.97     11.74 o 
  -5   2  23       15.03        4.10      8.89 o 
  -4   2  23        1.28        6.46      5.35 o 
  -3   2  23       57.30       45.77      8.40 o 
  -2   2  23       35.86       26.53      9.51 o 
  -1   2  23        7.33       -0.56      7.50 o 
   0   2  23        2.34       -6.98      6.98 o 
   1   2  23      466.68      474.11     19.35 o 
   2   2  23        0.77        1.25      5.97 o 
   3   2  23        2.14        6.53      6.18 o 
   4   2  23        8.56       -2.08      8.33 o 
   5   2  23       84.00       93.90     12.78 o 
  -5   3  23        0.14       -7.84      7.84 o 
  -4   3  23      181.83      196.46     14.39 o 
  -3   3  23        6.62       12.01      8.19 o 
  -2   3  23        0.03       -6.46      7.29 o 
  -1   3  23      158.01      160.59     13.76 o 
   0   3  23       11.37      -14.03     31.00 o 
   1   3  23       86.13       94.05      9.17 o 
   2   3  23       52.82       62.22     10.42 o 
   3   3  23      180.59      172.97     15.29 o 
   4   3  23      103.97      140.80     13.13 o 
  -3   4  23        1.19       -3.75      7.36 o 
  -2   4  23        2.80        5.07      6.94 o 
  -1   4  23       30.00       32.15      8.68 o 
   0   4  23      166.83      201.15     10.69 o 
   1   4  23       13.20       10.28      8.68 o 
   2   4  23       12.44       -9.03      9.03 o 
  -6   0  24        2.25        7.91      7.91 o 
  -5   0  24       65.66       72.92     10.28 o 
  -4   0  24       24.99        4.37      7.98 o 
  -3   0  24       78.20       82.10      9.79 o 
  -2   0  24     2307.26     2302.03     41.89 o 
  -1   0  24        3.76       11.32      6.39 o 
   0   0  24       60.74       68.05     11.91 o 
   1   0  24       20.18       18.54      6.53 o 
   2   0  24       43.67       55.62      7.29 o 
   3   0  24      544.04      568.83     21.80 o 
   4   0  24      125.57      133.94     12.09 o 
   5   0  24       15.13       31.24      6.80 o 
  -6   1  24        8.94       12.50      7.78 o 
  -5   1  24        8.84        4.79      7.08 o 
  -4   1  24        3.60        8.26      6.25 o 
  -3   1  24       76.57       96.34      9.79 o 
  -2   1  24        4.83       14.65      5.42 o 
  -1   1  24      134.02      131.39     12.09 o 
   0   1  24      357.80      367.09     14.22 o 
   1   1  24        1.12       -6.53      6.66 o 
   2   1  24      219.92      208.54     14.04 o 
   3   1  24       73.43       56.05      8.82 o 
   4   1  24       11.18        6.94      8.33 o 
   5   1  24       77.27       88.34     10.83 o 
  -6   2  24       18.55       21.45      9.10 o 
  -5   2  24        2.83        3.54      7.36 o 
  -4   2  24        0.31        5.35      5.97 o 
  -3   2  24        0.43       -0.62      6.60 o 
  -2   2  24      658.32      757.77     24.74 o 
  -1   2  24        1.99        6.11      5.14 o 
   0   2  24        3.81       -1.02      4.50 o 
   1   2  24       50.37       38.82      9.24 o 
   2   2  24        0.23        0.00      6.94 o 
   3   2  24       25.42       21.94      7.78 o 
   4   2  24        9.76        8.05      7.78 o 
  -5   3  24       36.09       36.87      8.61 o 
  -4   3  24        1.56       -2.92      8.05 o 
  -3   3  24        0.31        6.94      6.32 o 
  -2   3  24      151.02      151.47     13.27 o 
  -1   3  24       57.07       57.36      9.58 o 
   0   3  24       25.58       20.67      5.73 o 
   1   3  24       13.59        8.89      6.94 o 
   2   3  24       99.03       89.12     11.11 o 
   3   3  24        2.76        0.00      8.54 o 
  -3   4  24        2.58        7.71      7.22 o 
  -2   4  24        1.20        9.03      6.66 o 
  -1   4  24        1.98        9.65      7.08 o 
   0   4  24        0.02       -6.54      6.54 o 
   1   4  24        7.44       20.55      7.36 o 
  -6   1  25       12.63       32.01      7.50 o 
  -5   1  25       17.69       22.01      8.40 o 
  -4   1  25       30.21       20.69      9.44 o 
  -3   1  25        3.87        1.25      6.32 o 
  -2   1  25       27.14       24.02      6.67 o 
  -1   1  25       13.41       10.35      6.60 o 
   0   1  25        2.85      -26.21     36.90 o 
   1   1  25       16.95        5.00      7.85 o 
   2   1  25       18.24       21.38      8.19 o 
   3   1  25        6.63       12.98      7.36 o 
   4   1  25       28.05       42.36      8.68 o 
  -5   2  25       16.77       11.11      8.61 o 
  -4   2  25       47.74       58.89      9.72 o 
  -3   2  25        0.75        5.35      6.18 o 
  -2   2  25        7.03       -7.15      9.16 o 
  -1   2  25        1.04       -5.76      5.97 o 
   0   2  25        1.01      -38.91     38.91 o 
   1   2  25       56.24       63.20      8.96 o 
   2   2  25      134.03      144.09     12.44 o 
   3   2  25       27.94       47.35      8.40 o 
   4   2  25       11.14       12.22      8.54 o 
  -4   3  25       19.54       25.00      9.51 o 
  -3   3  25       14.75       10.90      7.01 o 
  -2   3  25       68.66       79.10     10.76 o 
  -1   3  25       48.54       52.98      9.79 o 
   0   3  25        4.18       -2.39      5.09 o 
   1   3  25        4.80       -6.46      6.46 o 
   2   3  25       11.98        0.76      7.91 o 
   3   3  25       24.85       47.21      9.10 o 
  -5   0  26      112.20      136.43     13.13 o 
  -4   0  26       26.24       29.58      7.78 o 
  -3   0  26       52.11       71.67      8.82 o 
  -2   0  26        0.70       -7.78      7.78 o 
  -1   0  26       52.69       67.29      9.86 o 
   0   0  26      896.49      904.26     45.40 o 
   1   0  26       75.65       78.76     10.28 o 
   2   0  26       32.46       22.78      7.64 o 
   3   0  26        7.69       16.25      7.50 o 
   4   0  26       26.22       37.63      9.44 o 
  -5   1  26        0.78       -2.99      7.08 o 
  -4   1  26      258.45      257.44     16.75 o 
  -3   1  26       10.49        2.64      7.43 o 
  -2   1  26        3.61        0.62      6.80 o 
  -1   1  26       42.34      -12.22     12.22 o 
   0   1  26        0.23       -6.22     12.88 o 
   1   1  26      104.89      109.76     10.91 o 
   2   1  26       56.91       57.29      9.86 o 
   3   1  26       84.29       89.67     11.11 o 
   4   1  26       50.49       49.65     10.21 o 
  -5   2  26       21.88       20.90      8.96 o 
  -4   2  26       65.40       66.60     10.35 o 
  -3   2  26       19.23       16.11      8.75 o 
  -2   2  26      108.14      116.01     10.98 o 
  -1   2  26        0.58        5.42      6.04 o 
   0   2  26      140.40      141.33      8.63 o 
   1   2  26        8.77        4.17      7.36 o 
   2   2  26       32.74       35.76      8.96 o 
   3   2  26        0.78       -7.36      7.36 o 
  -3   3  26        5.62       10.62      8.12 o 
  -2   3  26       29.62       33.19      9.30 o 
  -1   3  26        0.87        2.92      6.39 o 
   0   3  26        3.39      -16.07     16.07 o 
   1   3  26        0.02       -8.68      8.68 o 
   2   3  26        0.24       -3.89      7.08 o 
  -5   1  27        0.70        3.05      7.01 o 
  -4   1  27        0.28        0.69      7.64 o 
  -3   1  27        9.95        3.54      7.64 o 
  -2   1  27       22.31       10.90      8.61 o 
  -1   1  27      319.11      261.08     19.61 o 
   0   1  27       11.56       -3.52      6.94 o 
   1   1  27       15.70       14.51      7.50 o 
   2   1  27        9.01       18.61      7.29 o 
   3   1  27        6.07        0.00      8.26 o 
  -4   2  27       18.73        9.93      9.79 o 
  -3   2  27       30.64       46.24      8.54 o 
  -2   2  27       11.90       13.61      7.50 o 
  -1   2  27       27.24       14.86      7.64 o 
   0   2  27        2.87      -41.48     41.48 o 
   1   2  27       38.04       31.87      9.65 o 
   2   2  27       69.89       96.67     11.95 o 
  -2   3  27        4.59        4.65      8.47 o 
  -1   3  27        0.02       10.69      7.57 o 
   0   3  27       50.57       71.44      8.56 o 
  -4   0  28       53.75       53.47     10.56 o 
  -3   0  28      139.60      148.47     13.41 o 
  -2   0  28       87.88       87.45     10.77 o 
  -1   0  28        8.53       22.29      6.87 o 
   0   0  28       49.72       66.55     10.34 o 
   1   0  28      180.21      184.50     14.73 o 
   2   0  28       93.28      100.65     11.25 o 
  -4   1  28       78.17       73.41     12.29 o 
  -3   1  28       15.23        3.68      7.98 o 
  -2   1  28      217.71      219.99     16.47 o 
  -1   1  28        1.50      -24.72     24.72 o 
   0   1  28       30.19       21.52      7.12 o 
   1   1  28        8.30       28.33      7.43 o 
   2   1  28        3.79       -5.28      7.78 o 
  -3   2  28        3.32        3.05      7.91 o 
  -2   2  28        3.27       -7.71      7.71 o 
  -1   2  28       20.97       -9.65     10.83 o 
   0   2  28       94.49       90.21     22.40 o 
   1   2  28      184.46      207.57     16.47 o 
  -3   1  29        0.02       -7.50      7.50 o 
  -2   1  29        4.12       -9.51      9.51 o 
  -1   1  29       14.88      -16.80     16.80 o 
   0   1  29        4.91      -11.94     11.94 o 
   1   1  29       26.32        8.40      8.54 o 
  -1   0  30       13.77       18.47      7.98 o 
   0   0  30      100.81      114.58     11.98 o 
                                                 
